# Supplementary material for: Bis[μ-2,5-bis­(pyridin-2-yl)-1,3,4-thia­diazole-κ4 N 2,N 3:N 4,N 5]bis­[(nitrato-κO)silver(I)] tetra­hydrate
Source: Acta Crystallogr Sect E Struct Rep Online. 2013 May 31;69(Pt 6):m351–2. doi: 10.1107/S1600536813014578 (PMC3684907; doi:10.1107/S1600536813014578)
Supplement: Supplementary file 1 [file e-69-0m351-sup1.cif]

##############################################################################
#                                                                            #
# This CIF contains the data in a paper accepted for publication in          #
# Acta Crystallographica Section E. It conforms to the requirements of       #
# Notes for Authors for Acta Crystallographica Section E, and has been       #
# peer reviewed under the auspices of the IUCr Commission on Journals.       #
#                                                                            #
# Full details of the Crystallographic Information File format               #
# are given in the paper "The Crystallographic Information File (CIF):       #
# a New Standard Archive File for Crystallography" by S. R. Hall, F. H.      #
# Allen and I. D. Brown [Acta Cryst. (1991), A47, 655-685].                  #
#                                                                            #
# The current version of the core CIF dictionary is obtainable from          #
# ftp://ftp.iucr.org/pub/cif_core.dic.                                       #
#                                                                            #
# Software is freely available for graphical display of the structure(s)     #
# in this CIF. For information consult the CIF software page                 #
# http://www.iucr.org/resources/cif/software.                                #
#                                                                            #
# This file may be used for bona fide research purposes within the           #
# scientific community so long as proper attribution is given to the journal # 
# article from which it was obtained.                                        #
#                                                                            #
##############################################################################
data_I
_audit_creation_method     SHELXL-97
_chemical_name_systematic
;\
Bis[\m-2,5-bis(pyridin-2-yl)-1,3,4-thiadiazole-\
\k^4^<i>N</i>^2^,<i>N</i>^3^:<i>N</i>^4^,<i>N</i>^5^]bis[(nitrato-\
\k<i>O</i>)silver(I)] tetrahydrate
;
_chemical_name_common     ?
_chemical_formula_moiety     'C24 H24 Ag2 N10 O10 S2'
_chemical_formula_sum     'C24 H24 Ag2 N10 O10 S2'
_chemical_formula_iupac     '[Ag2 (C12 H8 N4 S)2 (N O3)2], 4H2 O'
_chemical_formula_weight     892.41
_chemical_melting_point     ?
_symmetry_cell_setting     triclinic
_symmetry_space_group_name_H-M     'P -1'
_symmetry_space_group_name_Hall     '-P 1'
loop_
    _symmetry_equiv_pos_as_xyz
    'x, y, z'
    '-x, -y, -z'
_cell_length_a     5.42510(10)
_cell_length_b     10.6894(3)
_cell_length_c     14.5865(3)
_cell_angle_alpha     108.9100(10)
_cell_angle_beta     91.4470(10)
_cell_angle_gamma     102.4400(10)
_cell_volume     777.30(3)
_cell_formula_units_Z     1
_cell_measurement_reflns_used     29938
_cell_measurement_theta_min     2.93
_cell_measurement_theta_max     32.03
_cell_measurement_temperature     296(2)
_exptl_crystal_description     block
_exptl_crystal_colour     colourless
_exptl_crystal_size_max     0.42
_exptl_crystal_size_mid     0.32
_exptl_crystal_size_min     0.23
_exptl_crystal_density_diffrn     1.906
_exptl_crystal_density_meas     ?
_exptl_crystal_density_method     'not measured'
_exptl_crystal_F_000     444
_exptl_absorpt_coefficient_mu     1.466
_exptl_absorpt_correction_type     multi-scan
_exptl_absorpt_process_details     '(SADABS; Sheldrick, 2008)'
_exptl_absorpt_correction_T_min     0.7389
_exptl_absorpt_correction_T_max     0.8673
_exptl_special_details     ?
_diffrn_ambient_temperature     296(2)
_diffrn_radiation_type     MoK\a
_diffrn_radiation_wavelength     0.71073
_diffrn_radiation_source     'fine-focus sealed tube'
_diffrn_radiation_monochromator     graphite
_diffrn_measurement_device_type     'Bruker X8 APEX'
_diffrn_measurement_method     '\f and \w scans'
_diffrn_reflns_number     29938
_diffrn_reflns_av_R_equivalents     0.0294
_diffrn_reflns_av_sigmaI/netI     0.0246
_diffrn_reflns_theta_min     2.93
_diffrn_reflns_theta_max     32.03
_diffrn_reflns_theta_full     32.03
_diffrn_measured_fraction_theta_max     0.999
_diffrn_measured_fraction_theta_full     0.999
_diffrn_reflns_limit_h_min     -8
_diffrn_reflns_limit_h_max     8
_diffrn_reflns_limit_k_min     -15
_diffrn_reflns_limit_k_max     15
_diffrn_reflns_limit_l_min     -20
_diffrn_reflns_limit_l_max     21
_refine_special_details
;
Refinement of <i>F</i>^2^ against all reflections. The weighted <i>R</i>-factor
<i>wR</i> and goodness of fit <i>S</i> are based on <i>F</i>^2^, conventional
<i>R</i>-factors <i>R</i> are based on <i>F</i>, with <i>F</i> set to zero for
negative <i>F</i>^2^. The threshold expression of <i>F</i>^2^ >
\s(<i>F</i>^2^) is used only for calculating <i>R</i>-factors(gt) <i>etc</i>.
and is not relevant to the choice of reflections for refinement.
<i>R</i>-factors based on <i>F</i>^2^ are statistically about twice as large
as those based on <i>F</i>, and <i>R</i>- factors based on all data will be
even larger.
;
_reflns_number_total     5388
_reflns_number_gt     3919
_reflns_threshold_expression     I>2\s(I)
_refine_ls_structure_factor_coef     Fsqd
_refine_ls_matrix_type     full
_refine_ls_R_factor_all     0.0549
_refine_ls_R_factor_gt     0.0343
_refine_ls_wR_factor_gt     0.0795
_refine_ls_wR_factor_ref     0.0895
_refine_ls_goodness_of_fit_ref     1.012
_refine_ls_restrained_S_all     1.012
_refine_ls_number_reflns     5388
_refine_ls_number_parameters     217
_refine_ls_number_restraints     0
_refine_ls_hydrogen_treatment     constr
_refine_ls_weighting_scheme     calc
_refine_ls_weighting_details
         'calc w=1/[\s^2^(Fo^2^)+(0.0369P)^2^+0.5008P] where P=(Fo^2^+2Fc^2^)/3'
_atom_sites_solution_hydrogens     geom
_atom_sites_solution_primary     direct
_atom_sites_solution_secondary     difmap
_refine_ls_shift/su_max     0.000
_refine_ls_shift/su_mean     0.000
_refine_diff_density_max     0.921
_refine_diff_density_min     -0.929
_refine_ls_extinction_method     none
_refine_ls_extinction_coef     ?
loop_
    _atom_type_symbol
    _atom_type_description
    _atom_type_scat_dispersion_real
    _atom_type_scat_dispersion_imag
    _atom_type_scat_source
    'C' 'C' 0.0033 0.0016
                         'International Tables Vol C Tables 4.2.6.8 and 6.1.1.4'
    'H' 'H' 0.0000 0.0000
                         'International Tables Vol C Tables 4.2.6.8 and 6.1.1.4'
    'Ag' 'Ag' -0.8971 1.1015
                         'International Tables Vol C Tables 4.2.6.8 and 6.1.1.4'
    'N' 'N' 0.0061 0.0033
                         'International Tables Vol C Tables 4.2.6.8 and 6.1.1.4'
    'O' 'O' 0.0106 0.0060
                         'International Tables Vol C Tables 4.2.6.8 and 6.1.1.4'
    'S' 'S' 0.1246 0.1234
                         'International Tables Vol C Tables 4.2.6.8 and 6.1.1.4'
_computing_data_collection     'APEX2 (Bruker, 2009)'
_computing_cell_refinement     'APEX2 (Bruker, 2009)'
_computing_data_reduction     'SAINT (Bruker, 2009)'
_computing_structure_solution     'SHELXS97 (Sheldrick, 2008)'
_computing_structure_refinement     'SHELXL97 (Sheldrick, 2008)'
_computing_molecular_graphics
 'ORTEP-3 for Windows (Farrugia, 2012) and Mercury (Macrae <i>et al.</i>, 2008)'
_computing_publication_material
                               'PLATON (Spek, 2009) and publCIF (Westrip, 2010)'
loop_
    _atom_site_type_symbol
    _atom_site_label
    _atom_site_fract_x
    _atom_site_fract_y
    _atom_site_fract_z
    _atom_site_U_iso_or_equiv
    _atom_site_adp_type
    _atom_site_calc_flag
    _atom_site_refinement_flags
    _atom_site_occupancy
    _atom_site_symmetry_multiplicity
    _atom_site_disorder_assembly
    _atom_site_disorder_group
    Ag Ag1 0.88258(4) 0.17155(2) 0.082506(13) 0.05506(8) Uani d . 1 1 . .
    S S1 0.27700(10) -0.00777(6) 0.27138(4) 0.03914(12) Uani d . 1 1 . .
    N N1 0.9412(3) 0.2260(2) 0.25072(14) 0.0399(4) Uani d . 1 1 . .
    N N2 0.5007(4) 0.0657(2) 0.13988(14) 0.0442(4) Uani d . 1 1 . .
    N N3 0.2802(4) -0.0253(2) 0.09364(14) 0.0435(4) Uani d . 1 1 . .
    N N4 -0.1644(4) -0.2195(2) 0.02161(14) 0.0415(4) Uani d . 1 1 . .
    C C1 1.1468(4) 0.3134(3) 0.30566(19) 0.0473(5) Uani d . 1 1 . .
    H H1 1.2796 0.3477 0.2749 0.057 Uiso calc R 1 1 . .
    C C2 1.1710(5) 0.3552(3) 0.4058(2) 0.0568(7) Uani d . 1 1 . .
    H H2 1.3189 0.4151 0.4414 0.068 Uiso calc R 1 1 . .
    C C3 0.9763(6) 0.3080(3) 0.4524(2) 0.0606(7) Uani d . 1 1 . .
    H H3 0.9894 0.3350 0.5201 0.073 Uiso calc R 1 1 . .
    C C4 0.7590(5) 0.2191(3) 0.39710(17) 0.0491(6) Uani d . 1 1 . .
    H H4 0.6221 0.1863 0.4268 0.059 Uiso calc R 1 1 . .
    C C5 0.7497(4) 0.1801(2) 0.29698(16) 0.0367(4) Uani d . 1 1 . .
    C C6 0.5261(4) 0.0856(2) 0.23297(15) 0.0358(4) Uani d . 1 1 . .
    C C7 0.1435(4) -0.0725(2) 0.15227(15) 0.0349(4) Uani d . 1 1 . .
    C C8 -0.1038(4) -0.1714(2) 0.11867(15) 0.0345(4) Uani d . 1 1 . .
    C C9 -0.2607(4) -0.2091(3) 0.18250(17) 0.0428(5) Uani d . 1 1 . .
    H H9 -0.2114 -0.1748 0.2492 0.051 Uiso calc R 1 1 . .
    C C10 -0.4937(5) -0.2991(3) 0.1457(2) 0.0476(5) Uani d . 1 1 . .
    H H10 -0.6027 -0.3273 0.1871 0.057 Uiso calc R 1 1 . .
    C C11 -0.5609(5) -0.3460(3) 0.0472(2) 0.0477(5) Uani d . 1 1 . .
    H H11 -0.7186 -0.4042 0.0210 0.057 Uiso calc R 1 1 . .
    C C12 -0.3919(5) -0.3058(3) -0.01236(18) 0.0476(5) Uani d . 1 1 . .
    H H12 -0.4374 -0.3400 -0.0793 0.057 Uiso calc R 1 1 . .
    O O1 1.0220(4) 0.6251(2) 0.29332(16) 0.0703(6) Uani d . 1 1 . .
    O O2 0.6832(4) 0.4674(3) 0.2406(2) 0.0785(7) Uani d . 1 1 . .
    O O3 0.9959(4) 0.4677(2) 0.15475(16) 0.0695(6) Uani d . 1 1 . .
    N N5 0.9004(4) 0.5189(2) 0.22918(16) 0.0474(5) Uani d . 1 1 . .
    O O4 0.2764(8) 0.0495(3) 0.5333(3) 0.1395(14) Uani d . 1 1 . .
    H H4A 0.1511 0.0832 0.5559 0.209 Uiso d R 1 1 . .
    H H4B 0.4079 0.1163 0.5542 0.209 Uiso d R 1 1 . .
    O O5 0.4863(4) 0.3278(2) 0.61006(16) 0.0730(6) Uani d . 1 1 . .
    H H5A 0.4020 0.3769 0.6497 0.109 Uiso d R 1 1 . .
    H H5B 0.6329 0.3453 0.6415 0.109 Uiso d R 1 1 . .
loop_
    _atom_site_aniso_label
    _atom_site_aniso_U_11
    _atom_site_aniso_U_22
    _atom_site_aniso_U_33
    _atom_site_aniso_U_12
    _atom_site_aniso_U_13
    _atom_site_aniso_U_23
    Ag1 0.05582(12) 0.06872(16) 0.03379(10) -0.00435(9) 0.01077(7) 0.01998(9)
    S1 0.0410(3) 0.0453(3) 0.0288(2) 0.0034(2) 0.00920(19) 0.0134(2)
    N1 0.0394(9) 0.0424(11) 0.0376(10) 0.0057(8) 0.0089(7) 0.0152(8)
    N2 0.0441(10) 0.0516(12) 0.0328(9) -0.0017(8) 0.0057(7) 0.0170(9)
    N3 0.0451(10) 0.0500(12) 0.0312(9) -0.0005(8) 0.0055(7) 0.0153(8)
    N4 0.0433(9) 0.0430(11) 0.0335(9) 0.0051(8) 0.0079(7) 0.0096(8)
    C1 0.0407(11) 0.0489(14) 0.0491(13) 0.0011(10) 0.0063(10) 0.0185(11)
    C2 0.0464(13) 0.0549(16) 0.0543(15) -0.0029(11) -0.0047(11) 0.0091(13)
    C3 0.0604(16) 0.073(2) 0.0359(13) 0.0036(14) -0.0014(11) 0.0101(13)
    C4 0.0462(12) 0.0605(16) 0.0370(12) 0.0039(11) 0.0085(9) 0.0168(11)
    C5 0.0377(10) 0.0376(11) 0.0352(10) 0.0076(8) 0.0075(8) 0.0135(9)
    C6 0.0377(10) 0.0381(11) 0.0335(10) 0.0077(8) 0.0104(8) 0.0151(9)
    C7 0.0390(10) 0.0364(11) 0.0296(9) 0.0094(8) 0.0078(7) 0.0110(8)
    C8 0.0378(9) 0.0330(11) 0.0331(10) 0.0098(8) 0.0078(8) 0.0105(8)
    C9 0.0442(11) 0.0481(14) 0.0375(11) 0.0081(10) 0.0116(9) 0.0176(10)
    C10 0.0427(11) 0.0496(14) 0.0540(14) 0.0082(10) 0.0157(10) 0.0232(12)
    C11 0.0405(11) 0.0409(13) 0.0555(15) 0.0031(9) 0.0061(10) 0.0124(11)
    C12 0.0474(12) 0.0468(14) 0.0387(12) 0.0017(10) 0.0030(9) 0.0076(10)
    O1 0.0593(12) 0.0748(15) 0.0585(12) 0.0083(10) -0.0056(10) 0.0037(11)
    O2 0.0413(10) 0.0866(16) 0.1001(18) 0.0029(10) 0.0200(11) 0.0283(14)
    O3 0.0732(13) 0.0715(14) 0.0570(12) 0.0109(11) 0.0245(10) 0.0152(11)
    N5 0.0367(9) 0.0564(13) 0.0502(12) 0.0083(9) 0.0025(8) 0.0211(10)
    O4 0.169(4) 0.077(2) 0.154(4) -0.004(2) -0.004(3) 0.037(2)
    O5 0.0582(11) 0.0823(16) 0.0599(13) 0.0109(11) 0.0061(10) 0.0029(11)
_geom_special_details
;
All s.u.'s (except the s.u. in the dihedral angle between two l.s. planes) are
estimated using the full covariance matrix. The cell s.u.'s are taken into
account individually in the estimation of s.u.'s in distances, angles and
torsion angles; correlations between s.u.'s in cell parameters are only used
when they are defined by crystal symmetry. An approximate (isotropic)
treatment of cell s.u.'s is used for estimating s.u.'s involving l.s. planes.
;
loop_
    _geom_bond_atom_site_label_1
    _geom_bond_atom_site_label_2
    _geom_bond_site_symmetry_2
    _geom_bond_distance
    _geom_bond_publ_flag
    Ag1 N4 2_655 2.2785(19) ?
    Ag1 N1 . 2.3273(19) ?
    Ag1 N2 . 2.4421(19) ?
    Ag1 N3 2_655 2.5519(19) ?
    Ag1 O3 . 2.911(2) ?
    S1 C6 . 1.719(2) ?
    S1 C7 . 1.721(2) ?
    N1 C1 . 1.334(3) ?
    N1 C5 . 1.343(3) ?
    N2 C6 . 1.303(3) ?
    N2 N3 . 1.365(3) ?
    N3 C7 . 1.299(3) ?
    N3 Ag1 2_655 2.5519(19) ?
    N4 C12 . 1.342(3) ?
    N4 C8 . 1.345(3) ?
    N4 Ag1 2_655 2.2785(19) ?
    C1 C2 . 1.376(4) ?
    C1 H1 . 0.9300 ?
    C2 C3 . 1.365(4) ?
    C2 H2 . 0.9300 ?
    C3 C4 . 1.384(4) ?
    C3 H3 . 0.9300 ?
    C4 C5 . 1.379(3) ?
    C4 H4 . 0.9300 ?
    C5 C6 . 1.472(3) ?
    C7 C8 . 1.476(3) ?
    C8 C9 . 1.374(3) ?
    C9 C10 . 1.386(3) ?
    C9 H9 . 0.9300 ?
    C10 C11 . 1.369(4) ?
    C10 H10 . 0.9300 ?
    C11 C12 . 1.376(4) ?
    C11 H11 . 0.9300 ?
    C12 H12 . 0.9300 ?
    O1 N5 . 1.247(3) ?
    O2 N5 . 1.229(3) ?
    O3 N5 . 1.230(3) ?
    O4 H4A . 0.8601 ?
    O4 H4B . 0.8601 ?
    O5 H5A . 0.8601 ?
    O5 H5B . 0.8600 ?
loop_
    _geom_angle_atom_site_label_1
    _geom_angle_atom_site_label_2
    _geom_angle_atom_site_label_3
    _geom_angle_site_symmetry_1
    _geom_angle_site_symmetry_3
    _geom_angle
    _geom_angle_publ_flag
    N4 Ag1 N1 2_655 . 129.50(10)
                               ?
    N4 Ag1 N2 2_655 . 159.90(10)
                               ?
    N1 Ag1 N2 . . 70.10(10)
                          ?
    N4 Ag1 N3 2_655 2_655 69.00(10)
                                  ?
    N1 Ag1 N3 . 2_655 157.20(10)
                               ?
    N2 Ag1 N3 . 2_655 90.90(10)
                              ?
    N4 Ag1 O3 2_655 . 79.40(10)
                              ?
    N1 Ag1 O3 . . 76.60(10)
                          ?
    N2 Ag1 O3 . . 113.60(10)
                           ?
    N3 Ag1 O3 2_655 . 124.00(10)
                               ?
    C6 S1 C7 . . 87.20(10)
                         ?
    C1 N1 C5 . . 117.4(2) ?
    C1 N1 Ag1 . . 123.0(2) ?
    C5 N1 Ag1 . . 119.2(2) ?
    C6 N2 N3 . . 112.7(2) ?
    C6 N2 Ag1 . . 113.1(2) ?
    N3 N2 Ag1 . . 133.5(2) ?
    C7 N3 N2 . . 112.8(2) ?
    C7 N3 Ag1 . 2_655 109.7(2) ?
    N2 N3 Ag1 . 2_655 135.3(2) ?
    C12 N4 C8 . . 117.2(2) ?
    C12 N4 Ag1 . 2_655 120.8(2) ?
    C8 N4 Ag1 . 2_655 121.8(2) ?
    N1 C1 C2 . . 123.0(2) ?
    N1 C1 H1 . . 118.5 ?
    C2 C1 H1 . . 118.5 ?
    C3 C2 C1 . . 119.4(2) ?
    C3 C2 H2 . . 120.3 ?
    C1 C2 H2 . . 120.3 ?
    C2 C3 C4 . . 118.7(3) ?
    C2 C3 H3 . . 120.6 ?
    C4 C3 H3 . . 120.6 ?
    C5 C4 C3 . . 118.6(2) ?
    C5 C4 H4 . . 120.7 ?
    C3 C4 H4 . . 120.7 ?
    N1 C5 C4 . . 122.9(2) ?
    N1 C5 C6 . . 115.1(2) ?
    C4 C5 C6 . . 122.0(2) ?
    N2 C6 C5 . . 121.8(2) ?
    N2 C6 S1 . . 113.6(2) ?
    C5 C6 S1 . . 124.6(2) ?
    N3 C7 C8 . . 122.4(2) ?
    N3 C7 S1 . . 113.7(2) ?
    C8 C7 S1 . . 123.9(2) ?
    N4 C8 C9 . . 123.0(2) ?
    N4 C8 C7 . . 114.9(2) ?
    C9 C8 C7 . . 122.1(2) ?
    C8 C9 C10 . . 118.7(2) ?
    C8 C9 H9 . . 120.6 ?
    C10 C9 H9 . . 120.6 ?
    C11 C10 C9 . . 118.9(2) ?
    C11 C10 H10 . . 120.5 ?
    C9 C10 H10 . . 120.5 ?
    C10 C11 C12 . . 119.1(2) ?
    C10 C11 H11 . . 120.5 ?
    C12 C11 H11 . . 120.5 ?
    N4 C12 C11 . . 123.0(2) ?
    N4 C12 H12 . . 118.5 ?
    C11 C12 H12 . . 118.5 ?
    N5 O3 Ag1 . . 115.4(2) ?
    O2 N5 O3 . . 120.5(2) ?
    O2 N5 O1 . . 119.2(2) ?
    O3 N5 O1 . . 120.3(2) ?
    H4A O4 H4B . . 104.9 ?
    H5A O5 H5B . . 104.9 ?
loop_
    _geom_torsion_atom_site_label_1
    _geom_torsion_atom_site_label_2
    _geom_torsion_atom_site_label_3
    _geom_torsion_atom_site_label_4
    _geom_torsion_site_symmetry_1
    _geom_torsion_site_symmetry_2
    _geom_torsion_site_symmetry_3
    _geom_torsion_site_symmetry_4
    _geom_torsion
    _geom_torsion_publ_flag
    N4 Ag1 N1 C1 2_655 . . . 11.5(2) ?
    N2 Ag1 N1 C1 . . . . -173.9(2) ?
    N3 Ag1 N1 C1 2_655 . . . 150.9(2) ?
    O3 Ag1 N1 C1 . . . . -52.4(2) ?
    N4 Ag1 N1 C5 2_655 . . . -176.3(2) ?
    N2 Ag1 N1 C5 . . . . -1.7(2) ?
    N3 Ag1 N1 C5 2_655 . . . -36.8(3) ?
    O3 Ag1 N1 C5 . . . . 119.8(2) ?
    N4 Ag1 N2 C6 2_655 . . . 164.0(2) ?
    N1 Ag1 N2 C6 . . . . -3.8(2) ?
    N3 Ag1 N2 C6 2_655 . . . 163.3(2) ?
    O3 Ag1 N2 C6 . . . . -68.5(2) ?
    N4 Ag1 N2 N3 2_655 . . . -4.9(4) ?
    N1 Ag1 N2 N3 . . . . -172.7(2) ?
    N3 Ag1 N2 N3 2_655 . . . -5.6(3) ?
    O3 Ag1 N2 N3 . . . . 122.5(2) ?
    C6 N2 N3 C7 . . . . 0.0(3) ?
    Ag1 N2 N3 C7 . . . . 168.9(2) ?
    C6 N2 N3 Ag1 . . . 2_655 -161.0(2) ?
    Ag1 N2 N3 Ag1 . . . 2_655 8.0(4) ?
    C5 N1 C1 C2 . . . . 1.4(4) ?
    Ag1 N1 C1 C2 . . . . 173.8(2) ?
    N1 C1 C2 C3 . . . . -1.2(4) ?
    C1 C2 C3 C4 . . . . -0.1(5) ?
    C2 C3 C4 C5 . . . . 1.0(5) ?
    C1 N1 C5 C4 . . . . -0.4(3) ?
    Ag1 N1 C5 C4 . . . . -173.1(2) ?
    C1 N1 C5 C6 . . . . 179.1(2) ?
    Ag1 N1 C5 C6 . . . . 6.4(3) ?
    C3 C4 C5 N1 . . . . -0.8(4) ?
    C3 C4 C5 C6 . . . . 179.8(2) ?
    N3 N2 C6 C5 . . . . -179.8(2) ?
    Ag1 N2 C6 C5 . . . . 8.9(3) ?
    N3 N2 C6 S1 . . . . 0.1(3) ?
    Ag1 N2 C6 S1 . . . . -171.20(10)
                                   ?
    N1 C5 C6 N2 . . . . -10.6(3) ?
    C4 C5 C6 N2 . . . . 168.9(2) ?
    N1 C5 C6 S1 . . . . 169.5(2) ?
    C4 C5 C6 S1 . . . . -11.0(3) ?
    C7 S1 C6 N2 . . . . -0.1(2) ?
    C7 S1 C6 C5 . . . . 179.8(2) ?
    N2 N3 C7 C8 . . . . 179.5(2) ?
    Ag1 N3 C7 C8 2_655 . . . -14.6(3) ?
    N2 N3 C7 S1 . . . . 0.0(3) ?
    Ag1 N3 C7 S1 2_655 . . . 165.90(10)
                                      ?
    C6 S1 C7 N3 . . . . 0.1(2) ?
    C6 S1 C7 C8 . . . . -179.5(2) ?
    C12 N4 C8 C9 . . . . 1.4(3) ?
    Ag1 N4 C8 C9 2_655 . . . -173.6(2) ?
    C12 N4 C8 C7 . . . . -177.5(2) ?
    Ag1 N4 C8 C7 2_655 . . . 7.5(3) ?
    N3 C7 C8 N4 . . . . 6.5(3) ?
    S1 C7 C8 N4 . . . . -174.0(2) ?
    N3 C7 C8 C9 . . . . -172.4(2) ?
    S1 C7 C8 C9 . . . . 7.1(3) ?
    N4 C8 C9 C10 . . . . -1.0(4) ?
    C7 C8 C9 C10 . . . . 177.9(2) ?
    C8 C9 C10 C11 . . . . -0.9(4) ?
    C9 C10 C11 C12 . . . . 2.1(4) ?
    C8 N4 C12 C11 . . . . -0.1(4) ?
    Ag1 N4 C12 C11 2_655 . . . 175.0(2) ?
    C10 C11 C12 N4 . . . . -1.7(4) ?
    N4 Ag1 O3 N5 2_655 . . . -174.6(2) ?
    N1 Ag1 O3 N5 . . . . -39.4(2) ?
    N2 Ag1 O3 N5 . . . . 21.6(2) ?
    N3 Ag1 O3 N5 2_655 . . . 129.9(2) ?
    Ag1 O3 N5 O2 . . . . -39.5(3) ?
    Ag1 O3 N5 O1 . . . . 141.5(2) ?
loop_
    _geom_hbond_atom_site_label_D
    _geom_hbond_atom_site_label_H
    _geom_hbond_atom_site_label_A
    _geom_hbond_site_symmetry_A
    _geom_hbond_distance_DH
    _geom_hbond_distance_HA
    _geom_hbond_distance_DA
    _geom_hbond_angle_DHA
    O4 H4B O5 . 0.86 2.08 2.777(4) 138
    O4 H4A O4 2_556 0.86 2.51 2.980(9) 115
    C1 H1 O2 1_655 0.93 2.44 3.342(3) 164
    C12 H12 O2 2 0.93 2.48 3.376(4) 162
    O5 H5A O2 2_666 0.86 2.05 2.874(3) 162
    O5 H5A O1 2_666 0.86 2.46 3.191(3) 143
    O5 H5B O1 2_766 0.86 1.99 2.851(3) 176
data_global
_journal_date_recd_electronic     2013-05-21
_journal_date_accepted     2013-05-27
_journal_name_full     'Acta Crystallographica, Section E'
_journal_year     2013
_journal_volume     69
_journal_issue      6
_journal_page_first     m351
_journal_page_last     m352
_journal_paper_category     QM
_journal_paper_doi     10.1107/S1600536813014578
_journal_coeditor_code     TK5229
_publ_contact_author_name     'Fouad Bentiss'
_publ_contact_author_address
;
Laboratoire de Chimie de Coordination et d'Analytique (LCCA),
Facult\'e des Sciences, Universit\'e Chouaib Doukkali, BP 20,
M-24000 El Jadida, Morocco
;
_publ_contact_author_email     'f_bentiss@yahoo.fr'
_publ_contact_author_fax     '212 537 77 54 40'
_publ_contact_author_phone     '212 537 77 54 40'
_publ_section_title
;\
Bis[\m-2,5-bis(pyridin-2-yl)-1,3,4-thiadiazole-\k^4^<i>N</i>^2^,<i>N</i>^3^:\
<i>N</i>^4^,<i>N</i>^5^]bis[(nitrato-\k<i>O</i>)silver(I)] tetrahydrate
;
loop_
    _publ_author_name
    _publ_author_address
    'Laachir, Abdelhakim'
;
Laboratoire de Chimie de Coordination et d'Analytique (LCCA),
Facult\'e des Sciences, Universit\'e Chouaib Doukkali, BP 20,
M-24000 El Jadida, Morocco
;
    'Bentiss, Fouad'
;
Laboratoire de Chimie de Coordination et d'Analytique (LCCA),
Facult\'e des Sciences, Universit\'e Chouaib Doukkali, BP 20,
M-24000 El Jadida, Morocco
;
    'Guesmi, Salaheddine'
;
Laboratoire de Chimie de Coordination et d'Analytique (LCCA),
Facult\'e des Sciences, Universit\'e Chouaib Doukkali, BP 20,
M-24000 El Jadida, Morocco
;
    'Saadi, Mohamed'
;
Laboratoire de Chimie du Solide Appliqu\'ee,
Facult\'e des Sciences, Universit\'e Mohammed V-Agdal
Avenue Ibn Battouta, BP 1014, Rabat, Morocco
;
    'El Ammari, Lahcen'
;
Laboratoire de Chimie du Solide Appliqu\'ee,
Facult\'e des Sciences, Universit\'e Mohammed V-Agdal
Avenue Ibn Battouta, BP 1014, Rabat, Morocco
;
_iucr_refine_instructions_details
;
TITL EL_D804_DRX15_gs in P-1
CELL  0.71073   5.4251  10.6894  14.5865  108.910   91.447  102.440
ZERR     2.00   0.0001   0.0003   0.0003    0.001    0.001    0.001
LATT   1
SFAC  C    H    AG   N    O    S
UNIT  24   24   2    10   10   2
MERG   2
OMIT     0   0   1
OMIT     0   1  -1
OMIT     0  -1   1
OMIT     0   1   0
SHEL 40 0.67
FMAP   2
PLAN   10
ACTA
BOND
BOND   $H
bind Ag1 O3
HTAB 2.6
HTAB O4 O5
HTAB O4 O4_$1
HTAB C1 O2_$2
HTAB C12 O2_$3
HTAB O5 O2_$4
HTAB O5 O1_$4
HTAB O5 O1_$5
eqiv $1 -x, -y, 1-z
eqiv $2 1+x, y, z
eqiv $3 -x, -y, -z
eqiv $4 1-x, 1-y, 1-z
eqiv $5 2-x, 1-y, 1-z
CONF
L.S.  10
rem DFIX  0.86 0.001 O4 H4A O4 H4B
rem DFIX  1.364 0.001 H4A H4B
rem DFIX  0.86 0.001 O5 H5A O5 H5B
rem DFIX  1.364 0.001 H5A H5B
WGHT    0.036900    0.500800
FVAR       0.12185
AG1   3    0.882576    0.171546    0.082506    11.00000    0.05582    0.06872 =
         0.03379    0.01998    0.01077   -0.00435
S1    6    0.277000   -0.007764    0.271378    11.00000    0.04102    0.04526 =
         0.02882    0.01338    0.00920    0.00342
N1    4    0.941240    0.225957    0.250725    11.00000    0.03939    0.04244 =
         0.03759    0.01517    0.00895    0.00574
N2    4    0.500685    0.065687    0.139874    11.00000    0.04410    0.05164 =
         0.03281    0.01704    0.00573   -0.00170
N3    4    0.280226   -0.025316    0.093639    11.00000    0.04515    0.04996 =
         0.03116    0.01525    0.00548   -0.00043
N4    4   -0.164429   -0.219533    0.021603    11.00000    0.04325    0.04305 =
         0.03354    0.00957    0.00793    0.00511
C1    1    1.146743    0.313418    0.305665    11.00000    0.04076    0.04888 =
         0.04913    0.01845    0.00636    0.00112
AFIX  43
H1    2    1.279618    0.347709    0.274876    11.00000   -1.20000
AFIX   0
C2    1    1.171028    0.355188    0.405803    11.00000    0.04643    0.05486 =
         0.05427    0.00913   -0.00466   -0.00287
AFIX  43
H2    2    1.318846    0.415073    0.441408    11.00000   -1.20000
AFIX   0
C3    1    0.976340    0.307987    0.452430    11.00000    0.06040    0.07324 =
         0.03587    0.01013   -0.00141    0.00360
AFIX  43
H3    2    0.989376    0.335013    0.520073    11.00000   -1.20000
AFIX   0
C4    1    0.759037    0.219090    0.397095    11.00000    0.04616    0.06052 =
         0.03698    0.01680    0.00848    0.00387
AFIX  43
H4    2    0.622153    0.186316    0.426824    11.00000   -1.20000
AFIX   0
C5    1    0.749744    0.180138    0.296978    11.00000    0.03764    0.03758 =
         0.03524    0.01351    0.00746    0.00755
C6    1    0.526110    0.085600    0.232970    11.00000    0.03771    0.03811 =
         0.03355    0.01505    0.01040    0.00772
C7    1    0.143456   -0.072492    0.152267    11.00000    0.03905    0.03637 =
         0.02961    0.01097    0.00784    0.00942
C8    1   -0.103770   -0.171439    0.118672    11.00000    0.03780    0.03300 =
         0.03315    0.01051    0.00781    0.00979
C9    1   -0.260676   -0.209079    0.182507    11.00000    0.04422    0.04812 =
         0.03747    0.01758    0.01157    0.00813
AFIX  43
H9    2   -0.211384   -0.174756    0.249166    11.00000   -1.20000
AFIX   0
C10   1   -0.493737   -0.299152    0.145654    11.00000    0.04262    0.04964 =
         0.05403    0.02319    0.01567    0.00819
AFIX  43
H10   2   -0.602694   -0.327301    0.187107    11.00000   -1.20000
AFIX   0
C11   1   -0.560929   -0.346006    0.047232    11.00000    0.04053    0.04095 =
         0.05551    0.01236    0.00606    0.00314
AFIX  43
H11   2   -0.718599   -0.404190    0.021004    11.00000   -1.20000
AFIX   0
C12   1   -0.391887   -0.305804   -0.012366    11.00000    0.04745    0.04682 =
         0.03873    0.00757    0.00299    0.00174
AFIX  43
H12   2   -0.437377   -0.340003   -0.079280    11.00000   -1.20000
AFIX   0
O1    5    1.022023    0.625058    0.293321    11.00000    0.05931    0.07473 =
         0.05856    0.00370   -0.00564    0.00827
O2    5    0.683175    0.467440    0.240635    11.00000    0.04125    0.08655 =
         0.10006    0.02828    0.01995    0.00287
O3    5    0.995906    0.467660    0.154752    11.00000    0.07326    0.07157 =
         0.05698    0.01516    0.02455    0.01097
N5    4    0.900406    0.518952    0.229185    11.00000    0.03668    0.05639 =
         0.05016    0.02109    0.00251    0.00836
O4    5    0.276344    0.049524    0.533350    11.00000    0.16900    0.07725 =
         0.15400    0.03727   -0.00396   -0.00398
AFIX   3
H4A   2    0.151046    0.083223    0.555869    11.00000   -1.50000
H4B   2    0.407803    0.116309    0.554207    11.00000   -1.50000
AFIX   0
O5    5    0.486056    0.327890    0.610110    11.00000    0.05799    0.08250 =
         0.05998    0.00347    0.00530    0.01026
AFIX   3
H5A   2    0.401783    0.377044    0.649782    11.00000    -1.50000
H5B   2    0.632609    0.345431    0.641585    11.00000    -1.50000
HKLF 4
REM  EL_D804_DRX15_gs in P-1
REM R1 =  0.0343 for   3919 Fo > 4sig(Fo)  and  0.0549 for all   5388 data
REM    219 parameters refined using      0 restraints
END
WGHT      0.0342      0.4963
REM Highest difference peak  0.920,  deepest hole -0.929,  1-sigma level  0.069
Q1    1   0.8759  0.0953  0.0616  11.00000  0.05    0.92
Q2    1   0.7846  0.2056  0.0693  11.00000  0.05    0.81
Q3    1  -0.4191 -0.3809 -0.1812  11.00000  0.05    0.73
Q4    1   0.9551  0.2009  0.1016  11.00000  0.05    0.50
Q5    1   0.0049 -0.1209  0.1373  11.00000  0.05    0.36
Q6    1   0.2055 -0.0487  0.2191  11.00000  0.05    0.34
Q7    1   0.2677  0.0738  0.5007  11.00000  0.05    0.34
Q8    1   0.0773  0.1150  0.5677  11.00000  0.05    0.33
Q9    1  -0.1690 -0.1873  0.0738  11.00000  0.05    0.32
Q10   1   0.4283  0.0428  0.2532  11.00000  0.05    0.32
;
