# Supplementary material for: Bis[μ-2,5-bis­(pyridin-2-yl)-1,3,4-thia­diazole-κ4 N 2,N 3:N 4,N 5]bis­[(nitrato-κO)silver(I)] tetra­hydrate
Source: Acta Crystallogr Sect E Struct Rep Online. 2013 May 31;69(Pt 6):m351–2. doi: 10.1107/S1600536813014578 (PMC3684907; doi:10.1107/S1600536813014578)
Supplement: Supplementary file 2 [file e-69-0m351-Isup2.hkl]

#
# h,k,l, Fc-squared, Fo-squared, sigma(Fo-squared) and status flag
#
data_I
_shelx_title ' EL_D804_DRX15_gs in P-1'
_shelx_refln_list_code          4
_shelx_F_calc_maximum      249.71
_exptl_crystal_F_000       444.00
_reflns_d_resolution_high  0.6700
 
loop_
 _symmetry_equiv_pos_as_xyz
 'x, y, z'
 '-x, -y, -z'
 
_cell_length_a     5.4251
_cell_length_b    10.6894
_cell_length_c    14.5865
_cell_angle_alpha 108.910
_cell_angle_beta   91.447
_cell_angle_gamma 102.440
 
_shelx_F_squared_multiplier     1.000
 
loop_
 _refln_index_h
 _refln_index_k
 _refln_index_l
 _refln_F_squared_calc
 _refln_F_squared_meas
 _refln_F_squared_sigma
 _refln_observed_status
   1   0   0     4520.64     4720.36     43.93 o
   2   0   0       42.35       39.98      1.29 o
   3   0   0      879.85      947.27      7.26 o
   4   0   0       48.25       55.24      1.66 o
   5   0   0      790.13      773.01      8.27 o
   6   0   0        8.34       12.12      1.56 o
   7   0   0       39.02       33.68      2.27 o
  -7   1   0       46.67       51.25      2.86 o
  -6   1   0        0.86        0.56      1.21 o
  -5   1   0      346.55      353.28      4.68 o
  -4   1   0      243.63      228.47      2.83 o
  -3   1   0     2751.34     2776.60     22.33 o
  -2   1   0     8217.14     8413.96     64.06 o
  -1   1   0     1418.57     1478.87     11.79 o
   1   1   0     1030.54     1009.36      7.37 o
   2   1   0       21.23       14.86      1.58 o
   3   1   0       77.45       57.38      1.72 o
   4   1   0      127.47      128.24      2.66 o
   5   1   0      211.72      209.23      3.97 o
   6   1   0      140.95      135.15      3.94 o
   7   1   0        0.23       -1.80      1.80 o
  -8   2   0        1.18        1.03      2.16 o
  -7   2   0       40.36       47.74      2.84 o
  -6   2   0      118.62      111.07      3.43 o
  -5   2   0       31.50       31.60      1.51 o
  -4   2   0      601.16      593.82      5.42 o
  -3   2   0      112.41      103.48      2.03 o
  -2   2   0     6307.56     6499.13     47.25 o
  -1   2   0     8500.55     8887.67     62.34 o
   0   2   0     1407.83     1450.84     12.48 o
   1   2   0      215.33      248.96      2.76 o
   2   2   0      829.08      763.86      6.54 o
   3   2   0     3285.77     3257.28     23.71 o
   4   2   0      371.22      360.25      5.12 o
   5   2   0      113.14      118.69      3.77 o
   6   2   0       57.09       63.26      3.08 o
   7   2   0        7.01        8.31      3.10 o
  -8   3   0        9.86        6.07      2.55 o
  -7   3   0        0.01       -1.19      1.32 o
  -6   3   0       92.42      101.39      2.69 o
  -5   3   0      182.52      203.94      3.05 o
  -4   3   0     1716.65     1670.70     12.21 o
  -3   3   0      427.32      398.90      4.55 o
  -2   3   0      122.90      140.30      1.65 o
  -1   3   0    10157.14    10681.00     83.22 o
   0   3   0      655.12      613.39      6.36 o
   1   3   0     5528.86     5702.77     41.09 o
   2   3   0       96.71       67.27      1.96 o
   3   3   0      289.66      274.09      4.03 o
   4   3   0      905.50      886.14      9.60 o
   5   3   0      101.00      107.08      3.99 o
   6   3   0        2.80        2.29      2.18 o
   7   3   0        7.79        2.81      3.62 o
  -8   4   0        1.44        2.12      1.93 o
  -7   4   0        4.43        2.30      1.44 o
  -6   4   0       31.83       28.40      1.75 o
  -5   4   0      109.37       99.06      2.29 o
  -4   4   0      387.01      405.22      4.27 o
  -3   4   0     1750.72     1667.07     11.16 o
  -2   4   0        7.73       11.76      0.74 o
  -1   4   0     1174.99     1162.92     10.71 o
   0   4   0       85.98       93.87      2.90 o
   1   4   0     2094.65     2033.38     17.07 o
   2   4   0     3265.93     3284.73     24.02 o
   3   4   0        0.70       -0.01      0.98 o
   4   4   0      125.89      133.12      3.83 o
   5   4   0       31.35       35.92      2.94 o
   6   4   0        2.86        5.18      3.28 o
   7   4   0       18.70       17.83      8.42 o
  -8   5   0        0.01       -0.79      1.93 o
  -7   5   0        0.41        0.89      1.83 o
  -6   5   0      127.10      133.76      3.52 o
  -5   5   0      111.67      104.01      2.71 o
  -4   5   0        7.84        6.67      0.99 o
  -3   5   0      490.89      500.09      4.76 o
  -2   5   0      159.14      191.95      2.99 o
  -1   5   0     2341.90     2398.08     17.86 o
   0   5   0     1362.63     1337.23     12.26 o
   1   5   0      388.61      437.52      5.83 o
   2   5   0     2849.90     2839.89     21.51 o
   3   5   0      306.12      329.83      5.50 o
   4   5   0       11.63       13.82      2.14 o
   5   5   0       19.91       13.58      3.61 o
   6   5   0        7.47       -2.47      4.21 o
  -7   6   0       39.64       33.20      2.46 o
  -6   6   0       22.02       28.58      1.84 o
  -5   6   0      273.68      284.50      4.62 o
  -4   6   0      174.62      180.42      3.26 o
  -3   6   0      216.95      198.97      3.14 o
  -2   6   0      184.51      215.00      3.06 o
  -1   6   0      311.80      292.02      3.81 o
   0   6   0     4267.09     4291.23     50.88 o
   1   6   0     1067.17     1082.34     14.01 o
   2   6   0        3.47        0.95      1.15 o
   3   6   0        1.69        3.11      1.71 o
   4   6   0       99.00       85.80      6.20 o
   5   6   0       74.27       71.83      7.39 o
   6   6   0       40.53       44.62     17.52 o
  -7   7   0        9.50       13.53      1.93 o
  -6   7   0        3.90        2.68      1.26 o
  -5   7   0        7.05       12.57      1.64 o
  -4   7   0       32.53       36.11      1.82 o
  -3   7   0       51.22       51.66      2.21 o
  -2   7   0      476.84      471.99      6.14 o
  -1   7   0      375.16      384.41      5.94 o
   0   7   0       38.54       53.89      2.86 o
   1   7   0      398.16      393.70      6.96 o
   2   7   0       51.61       57.35      4.70 o
   3   7   0      105.94      115.87      6.97 o
   4   7   0        4.67        0.60      3.54 o
   5   7   0       39.37       51.02      6.69 o
   6   7   0       52.59       55.48     10.11 o
  -7   8   0       10.21       12.88      1.94 o
  -6   8   0        2.06        3.57      1.55 o
  -5   8   0       40.61       43.24      2.45 o
  -4   8   0       45.06       42.30      2.18 o
  -3   8   0      290.49      287.47      5.03 o
  -2   8   0      580.53      548.21      7.59 o
  -1   8   0      346.82      341.28      5.61 o
   0   8   0      461.32      470.61     10.95 o
   1   8   0       65.64       47.24      4.77 o
   2   8   0       43.71       43.12      4.70 o
   3   8   0      197.65      197.02      9.35 o
   4   8   0      106.06      111.57      8.93 o
   5   8   0        0.03       -1.04      5.18 o
  -7   9   0        0.72        1.78      2.12 o
  -6   9   0        0.07        1.98      1.82 o
  -5   9   0        2.77        5.77      1.83 o
  -4   9   0       76.47       85.11      3.62 o
  -3   9   0      152.75      177.02      4.99 o
  -2   9   0        2.36        5.58      1.97 o
  -1   9   0      212.81      188.79      7.04 o
   0   9   0       45.52       50.30      4.79 o
   1   9   0      108.57      111.35      6.88 o
   2   9   0      220.54      221.96     10.57 o
   3   9   0       17.06       13.47      3.93 o
   4   9   0      123.67      135.72     13.59 o
   5   9   0       31.96       27.92      7.62 o
  -7  10   0        0.83        0.04      3.06 o
  -6  10   0        6.65        4.86      2.68 o
  -5  10   0       35.67       33.65      3.14 o
  -4  10   0        0.55        1.01      2.11 o
  -3  10   0       53.97       60.12      6.15 o
  -2  10   0       12.23       11.95      3.66 o
  -1  10   0       10.24       19.75      4.40 o
   0  10   0       19.53       23.27      4.10 o
   1  10   0       81.72       76.29      6.47 o
   2  10   0      170.42      175.13     10.99 o
   3  10   0       14.40       16.86      5.28 o
   4  10   0       30.42       18.43     11.46 o
  -6  11   0        5.95        1.45      3.54 o
  -5  11   0       29.68       35.76      5.31 o
  -4  11   0        8.70       11.04      4.14 o
  -3  11   0       27.76       24.93      8.09 o
  -2  11   0        6.89        6.84      3.85 o
  -1  11   0       27.64       42.89      5.98 o
   0  11   0       78.93       96.32      7.14 o
   1  11   0        0.52        2.53      3.59 o
   2  11   0       48.08       46.24      7.24 o
   3  11   0       53.64       50.74      7.72 o
  -6  12   0        0.15        4.27      4.39 o
  -5  12   0       21.65       17.74      5.06 o
  -4  12   0        3.29        2.95      4.99 o
  -3  12   0        6.61        6.06      5.72 o
  -2  12   0        0.16        1.89      4.99 o
  -1  12   0        7.51       10.24      4.89 o
   0  12   0       59.84       61.25      8.28 o
   1  12   0       48.63       54.77     10.07 o
   2  12   0        0.30        9.31      5.42 o
   3  12   0        9.61        0.40      6.42 o
  -5  13   0        5.25       -0.96      6.06 o
  -4  13   0        0.24        3.16      5.46 o
  -3  13   0        2.57       -0.26      6.06 o
  -2  13   0        0.14       -1.29      6.40 o
  -1  13   0       13.18       13.49      5.54 o
   0  13   0       34.41       21.11      6.61 o
   1  13   0       34.28       25.80      8.06 o
   2  13   0        2.81       -0.94      5.05 o
  -4  14   0        0.00        3.44      6.42 o
  -3  14   0        0.12       -1.71      6.14 o
  -2  14   0        4.22       -4.16      6.74 o
  -1  14   0       18.00       15.06      8.33 o
   0  14   0        0.15        3.37      5.70 o
   1  14   0        0.01       -0.65      6.62 o
  -2  15   0        0.02        0.76      7.75 o
   1 -15   1        7.22        0.41      8.76 o
   2 -15   1        3.74        3.23      6.80 o
   3 -15   1        0.59       -2.72      6.42 o
  -1 -14   1        2.62        1.35      6.19 o
   0 -14   1        0.62       -1.14      5.20 o
   1 -14   1       14.61       18.44     13.14 o
   2 -14   1        0.12       -8.09      8.09 o
   3 -14   1        0.69        6.21      6.42 o
   4 -14   1        1.49        4.30      6.14 o
  -2 -13   1        9.62       13.37      6.09 o
  -1 -13   1       32.76       24.55      6.64 o
   0 -13   1        5.16        6.98      5.05 o
   1 -13   1       12.90       10.25      5.25 o
   2 -13   1        1.20        1.53      4.99 o
   3 -13   1        0.81       -4.85      4.85 o
   4 -13   1        1.08        8.76      5.72 o
   5 -13   1        2.14        4.72      5.24 o
  -3 -12   1       40.24       37.89     19.21 o
  -2 -12   1        0.70       -6.67      7.92 o
  -1 -12   1       76.68       93.13      7.85 o
   0 -12   1        9.37        5.96      6.85 o
   1 -12   1        0.49       -3.66      3.66 o
   2 -12   1       17.85        5.13      5.34 o
   3 -12   1        2.71        6.45      6.74 o
   4 -12   1       25.34       33.35      5.45 o
   5 -12   1        3.61        3.68      3.85 o
   6 -12   1        0.15        0.62      3.33 o
  -4 -11   1        1.99       13.85      9.43 o
  -3 -11   1       64.80       67.78     11.85 o
  -2 -11   1       15.27       12.05      5.74 o
  -1 -11   1        0.20       -1.64      3.27 o
   0 -11   1        0.63        2.18      3.19 o
   1 -11   1       95.01       90.70      7.73 o
   2 -11   1      100.18      105.41      9.76 o
   3 -11   1       31.10       29.56      4.92 o
   4 -11   1       85.91       87.06      9.88 o
   5 -11   1        3.31       -1.06      2.77 o
   6 -11   1        1.61       -0.90      2.44 o
  -4 -10   1        1.63       -0.80      5.18 o
  -3 -10   1       26.38       29.88      5.93 o
  -2 -10   1       69.20       79.49      8.57 o
  -1 -10   1        5.49        4.37      3.79 o
   0 -10   1      102.10       91.14      6.46 o
   1 -10   1       36.38       50.12      5.62 o
   2 -10   1      134.46      135.25      6.96 o
   3 -10   1       50.38       62.25      3.79 o
   4 -10   1       75.96       62.63      3.56 o
   5 -10   1        0.29        0.18      1.84 o
   6 -10   1        0.87        2.19      2.07 o
   7 -10   1        1.03        0.34      1.75 o
  -5  -9   1       66.33       69.03     16.17 o
  -4  -9   1       39.97       49.30     11.25 o
  -3  -9   1       42.01       40.66      5.81 o
  -2  -9   1        3.43        6.79      3.50 o
  -1  -9   1        7.88        4.91      3.00 o
   0  -9   1      487.14      499.93     11.87 o
   1  -9   1      548.32      521.70      8.45 o
   2  -9   1        0.16       -1.44      1.44 o
   3  -9   1       99.16      105.94      3.84 o
   4  -9   1        6.40        6.58      1.55 o
   5  -9   1       35.26       40.24      2.25 o
   6  -9   1       31.52       30.98      2.16 o
   7  -9   1        3.93        5.10      2.24 o
  -5  -8   1       19.38       24.08      7.10 o
  -4  -8   1       43.67       47.73      6.22 o
  -3  -8   1        1.34       -1.46      3.36 o
  -2  -8   1      128.01      135.10      7.24 o
  -1  -8   1      590.45      537.42     12.13 o
   0  -8   1      417.82      454.12      7.58 o
   1  -8   1      894.88      882.15      8.70 o
   2  -8   1      231.34      230.01      4.09 o
   3  -8   1       33.70       30.11      1.94 o
   4  -8   1       54.22       58.21      2.29 o
   5  -8   1        2.21        1.25      1.52 o
   6  -8   1       12.06       15.26      2.32 o
   7  -8   1        8.09        8.51      2.23 o
  -6  -7   1       40.27       47.53      8.58 o
  -5  -7   1        0.17        1.22      4.01 o
  -4  -7   1       20.35       16.10      8.91 o
  -3  -7   1        5.02        2.56      3.36 o
  -2  -7   1      112.95      134.54      8.75 o
  -1  -7   1     2430.67     2393.60     22.49 o
   0  -7   1      287.82      255.19      5.13 o
   1  -7   1      102.91      118.01      2.92 o
   2  -7   1      190.09      195.13      3.56 o
   3  -7   1        5.89        7.34      1.10 o
   4  -7   1      223.49      220.09      3.50 o
   5  -7   1       10.28       12.20      1.38 o
   6  -7   1       44.44       38.76      2.35 o
   7  -7   1        2.30        4.29      1.97 o
  -6  -6   1       21.76       21.90      6.67 o
  -5  -6   1        8.78        9.58      4.01 o
  -4  -6   1      288.57      289.45      9.37 o
  -3  -6   1      731.37      722.58     10.31 o
  -2  -6   1      150.68      134.32      3.63 o
  -1  -6   1      495.46      493.60      7.28 o
   0  -6   1      511.43      527.25      7.09 o
   1  -6   1      199.28      181.10      2.71 o
   2  -6   1     1231.42     1289.95     10.22 o
   3  -6   1       60.64       58.39      2.12 o
   4  -6   1      408.81      389.06      4.03 o
   5  -6   1      233.72      228.86      4.04 o
   6  -6   1       32.08       40.93      1.88 o
   7  -6   1       26.86       32.17      2.23 o
  -6  -5   1       31.74       36.59      6.67 o
  -5  -5   1       49.81       56.91      5.35 o
  -4  -5   1       44.31       45.48      3.05 o
  -3  -5   1      822.66      789.38     10.63 o
  -2  -5   1     1000.16     1020.15     15.68 o
  -1  -5   1       93.62       96.89      2.93 o
   0  -5   1      292.44      314.41      4.16 o
   1  -5   1     1251.21     1287.87     11.41 o
   2  -5   1     5665.45     5732.82     36.84 o
   3  -5   1      842.64      874.62      6.73 o
   4  -5   1       89.63       70.54      1.52 o
   5  -5   1      144.32      128.90      2.18 o
   6  -5   1        0.47       -0.40      0.95 o
   7  -5   1       17.63       20.32      2.04 o
   8  -5   1        2.96        6.13      2.05 o
  -7  -4   1        0.32        5.04      4.51 o
  -6  -4   1       11.25        1.51      3.05 o
  -5  -4   1      336.67      328.90      7.53 o
  -4  -4   1       61.59       72.65      2.99 o
  -3  -4   1      774.53      750.57      7.98 o
  -2  -4   1      758.75      688.67      7.02 o
  -1  -4   1      411.65      354.62      4.77 o
   0  -4   1     2545.79     2590.03     22.26 o
   1  -4   1      762.15      753.77      6.60 o
   2  -4   1     1278.95     1222.66      8.93 o
   3  -4   1     1648.67     1637.21     14.09 o
   4  -4   1      314.50      308.84      4.17 o
   5  -4   1        7.19       11.61      0.93 o
   6  -4   1       73.41       83.17      2.66 o
   7  -4   1        6.53        5.10      1.68 o
   8  -4   1        8.02        8.23      2.08 o
  -7  -3   1       57.03       62.83      6.20 o
  -6  -3   1       43.39       47.53      3.76 o
  -5  -3   1      157.44      163.03      4.12 o
  -4  -3   1     1398.30     1359.95     12.63 o
  -3  -3   1      298.82      291.74      3.91 o
  -2  -3   1      807.17      894.32      8.17 o
  -1  -3   1       63.33       69.22      1.70 o
   0  -3   1     8611.86     8613.44     57.93 o
   1  -3   1    62353.65    62152.59   1235.24 o
   2  -3   1     1249.95     1283.72     10.39 o
   3  -3   1      257.89      246.45      3.11 o
   4  -3   1      251.22      245.36      3.47 o
   5  -3   1       54.70       55.77      2.08 o
   6  -3   1      160.69      159.81      2.84 o
   7  -3   1        0.41        0.08      1.50 o
   8  -3   1       13.59       12.30      2.98 o
  -7  -2   1      108.13      120.86     11.97 o
  -6  -2   1       88.66       93.84      3.71 o
  -5  -2   1        0.08       -1.22      1.22 o
  -4  -2   1     1257.31     1177.93     10.98 o
  -3  -2   1      263.23      267.57      3.50 o
  -2  -2   1     8059.62     8442.52     59.88 o
  -1  -2   1     3186.13     3420.27     21.79 o
   0  -2   1      108.77      102.75      1.38 o
   1  -2   1     8836.97     9119.91     74.12 o
   2  -2   1       65.97       64.49      1.39 o
   3  -2   1      127.38      114.04      1.89 o
   4  -2   1       25.84       23.67      1.32 o
   5  -2   1        5.76        7.76      0.75 o
   6  -2   1      100.37       93.90      2.86 o
   7  -2   1       15.01       15.88      2.02 o
   8  -2   1        1.27        3.43      2.04 o
  -7  -1   1        0.61        0.71      2.00 o
  -6  -1   1      185.74      187.55      4.64 o
  -5  -1   1      362.18      348.28      5.31 o
  -4  -1   1      154.85      148.17      3.86 o
  -3  -1   1      559.48      673.98      6.45 o
  -2  -1   1      422.55      382.05      3.71 o
  -1  -1   1    13519.44    13597.19     90.92 o
   1  -1   1      558.58      553.08      5.93 o
   2  -1   1      387.79      412.09      7.71 o
   3  -1   1     1429.52     1397.59     12.63 o
   4  -1   1     1417.40     1442.33     14.47 o
   5  -1   1       65.42       73.42      2.21 o
   6  -1   1      159.95      145.83      3.17 o
   7  -1   1       12.34       11.37      1.80 o
  -7   0   1       31.53       32.28      2.46 o
  -6   0   1        0.34       -1.00      1.35 o
  -5   0   1      224.56      217.75      4.13 o
  -4   0   1     1421.31     1469.83     11.87 o
  -3   0   1     3858.75     3913.25     28.75 o
  -2   0   1      320.69      340.50      3.08 o
  -1   0   1       48.72       35.30      0.68 o
   1   0   1     4593.05     4590.28     42.11 o
   2   0   1     2587.00     2690.29     20.39 o
   3   0   1        0.02        2.63      0.80 o
   4   0   1      645.93      598.04      7.20 o
   5   0   1      251.52      256.48      4.00 o
   6   0   1       22.43       24.91      1.89 o
   7   0   1        0.02       -1.53      1.53 o
  -7   1   1        5.96        7.63      1.62 o
  -6   1   1       82.52       86.67      2.94 o
  -5   1   1       39.92       38.80      1.91 o
  -4   1   1      150.43      143.19      2.33 o
  -3   1   1     3743.36     3778.24     25.59 o
  -2   1   1     2671.07     2682.13     18.94 o
  -1   1   1      245.63      213.63      1.96 o
   0   1   1        1.83       -0.75      0.75 o
   1   1   1        3.03        1.32      0.50 o
   2   1   1     5560.73     5575.69     38.44 o
   3   1   1     1235.61     1249.08     10.45 o
   4   1   1       64.54       74.41      2.08 o
   5   1   1      204.97      207.04      3.90 o
   6   1   1       10.80       12.56      1.69 o
   7   1   1        1.32       -0.06      1.74 o
  -8   2   1        0.12        1.40      1.83 o
  -7   2   1        0.24       -0.75      1.76 o
  -6   2   1       13.95       18.37      1.99 o
  -5   2   1      823.85      834.25      8.19 o
  -4   2   1      358.67      339.13      3.60 o
  -3   2   1       17.85       21.88      0.98 o
  -2   2   1     2301.22     2295.07     16.46 o
  -1   2   1       84.54      106.64      1.62 o
   0   2   1     5614.60     5852.66     66.43 o
   1   2   1      781.74      839.56      7.93 o
   2   2   1       16.37       28.08      1.22 o
   3   2   1     3211.58     3293.07     24.99 o
   4   2   1      390.99      398.13      5.67 o
   5   2   1        2.52       -0.49      1.21 o
   6   2   1        7.49        8.22      1.73 o
   7   2   1        0.05        2.38      2.44 o
  -8   3   1        2.60        3.97      2.66 o
  -7   3   1       33.69       32.16      2.41 o
  -6   3   1      216.13      195.21      3.75 o
  -5   3   1      254.61      278.05      3.96 o
  -4   3   1     1059.49     1053.70      8.65 o
  -3   3   1     1379.78     1430.24     11.18 o
  -2   3   1      322.62      280.41      3.08 o
  -1   3   1      415.15      488.93      5.00 o
   0   3   1     4816.28     4901.19     40.24 o
   1   3   1     7759.99     7778.20     61.57 o
   2   3   1     1958.31     1941.92     14.89 o
   3   3   1      213.75      226.40      3.59 o
   4   3   1        0.70        1.86      1.23 o
   5   3   1      153.36      144.01      3.95 o
   6   3   1       31.82       29.86      2.87 o
   7   3   1       12.09       10.99      3.63 o
  -8   4   1        0.26        1.62      2.29 o
  -7   4   1       15.72       19.63      2.10 o
  -6   4   1       38.52       40.50      1.98 o
  -5   4   1       16.88       14.86      1.43 o
  -4   4   1      149.67      172.44      2.83 o
  -3   4   1      455.74      456.15      4.56 o
  -2   4   1      210.12      176.67      2.49 o
  -1   4   1      446.69      412.53      4.50 o
   0   4   1     1025.56     1062.75     10.46 o
   1   4   1       27.38       20.22      1.27 o
   2   4   1      662.04      684.01      6.68 o
   3   4   1       96.04       84.72      3.42 o
   4   4   1       28.32       27.66      2.01 o
   5   4   1       11.72       17.71      2.69 o
   6   4   1       82.16       83.35      8.75 o
  -8   5   1        2.69        3.86      2.35 o
  -7   5   1       32.44       22.76      2.52 o
  -6   5   1       89.92      102.93      3.56 o
  -5   5   1       59.55       63.25      2.44 o
  -4   5   1      457.27      453.03      5.15 o
  -3   5   1      296.26      278.66      3.81 o
  -2   5   1      423.54      475.83      4.73 o
  -1   5   1     3065.22     3000.92     23.34 o
   0   5   1      898.61      915.90      9.19 o
   1   5   1      639.70      669.53     11.60 o
   2   5   1      423.92      439.49      5.20 o
   3   5   1      509.08      507.97      6.56 o
   4   5   1      424.88      428.40      9.62 o
   5   5   1       98.60       93.56      6.60 o
   6   5   1        8.82        2.70      4.76 o
  -7   6   1       54.77       56.20      3.01 o
  -6   6   1        2.79        5.67      1.39 o
  -5   6   1       10.23        4.04      1.42 o
  -4   6   1      148.74      156.27      3.29 o
  -3   6   1      238.97      241.73      3.65 o
  -2   6   1      643.90      660.01      6.37 o
  -1   6   1      283.46      261.74      3.98 o
   0   6   1     1238.00     1155.64     11.57 o
   1   6   1      882.83      872.55     13.08 o
   2   6   1      200.20      196.60      3.57 o
   3   6   1      424.32      385.72      7.23 o
   4   6   1      116.46      113.72      6.82 o
   5   6   1      130.69      143.95     16.62 o
   6   6   1       23.80       24.74     11.46 o
  -7   7   1        9.25        6.94      1.81 o
  -6   7   1        0.66        1.10      1.45 o
  -5   7   1       42.52       39.15      3.46 o
  -4   7   1       77.36       75.40      2.56 o
  -3   7   1      319.74      307.00      4.66 o
  -2   7   1      661.72      624.84      7.50 o
  -1   7   1      247.92      268.53      4.37 o
   0   7   1       21.49       31.00      2.26 o
   1   7   1       11.45       18.23      2.39 o
   2   7   1      418.61      403.13      7.84 o
   3   7   1      322.03      323.60      9.84 o
   4   7   1        0.05       -3.64      3.75 o
   5   7   1       79.98       96.46     13.05 o
  -7   8   1        2.13        2.32      1.87 o
  -6   8   1        0.01        2.48      1.64 o
  -5   8   1      113.48      123.07      4.14 o
  -4   8   1      261.07      258.64      4.40 o
  -3   8   1       46.98       47.39      2.72 o
  -2   8   1      169.78      168.59      4.24 o
  -1   8   1       85.33       85.14      3.34 o
   0   8   1      156.01      170.69      7.66 o
   1   8   1      203.21      205.91      7.83 o
   2   8   1       51.59       42.58      5.57 o
   3   8   1      245.98      240.59     10.41 o
   4   8   1      128.79      132.74      9.71 o
   5   8   1        0.74        2.14      5.18 o
  -7   9   1        2.77        4.26      3.66 o
  -6   9   1       33.84       30.17      4.00 o
  -5   9   1        2.30        4.55      1.85 o
  -4   9   1       88.66       93.71      4.14 o
  -3   9   1       38.84       36.52      3.40 o
  -2   9   1       25.43       32.18      3.40 o
  -1   9   1        0.01        1.42      1.92 o
   0   9   1       43.48       41.48      4.63 o
   1   9   1      287.17      274.15      9.35 o
   2   9   1      143.90      151.70     10.98 o
   3   9   1        9.30        9.07      4.24 o
   4   9   1       13.88       14.21      4.85 o
   5   9   1       23.44       27.59      8.06 o
  -7  10   1        0.28       -0.45      3.98 o
  -6  10   1        1.35        7.26      3.71 o
  -5  10   1       16.67       10.00      4.01 o
  -4  10   1       40.18       30.59      4.79 o
  -3  10   1        0.73       -1.54      2.94 o
  -2  10   1        8.39       13.28      3.59 o
  -1  10   1       13.73       19.98      4.64 o
   0  10   1       30.15       55.05      5.47 o
   1  10   1      236.06      228.82     10.08 o
   2  10   1      147.76      132.73      9.85 o
   3  10   1       14.29       17.19      5.28 o
   4  10   1        0.05        3.32      6.14 o
  -6  11   1        2.35        4.55      5.68 o
  -5  11   1       10.56       14.91      3.76 o
  -4  11   1        1.16        1.71      4.20 o
  -3  11   1        5.06       14.03      4.56 o
  -2  11   1        2.38       -3.48      3.51 o
  -1  11   1       81.75       91.20     13.40 o
   0  11   1      107.04      119.60      7.99 o
   1  11   1        2.96        7.50      4.03 o
   2  11   1        0.02        2.31      4.40 o
   3  11   1        8.09       -4.54      5.46 o
  -6  12   1        1.15       -1.35      4.76 o
  -5  12   1        1.42       10.22      5.94 o
  -4  12   1        0.06        1.01      5.24 o
  -3  12   1       23.32       28.35      7.41 o
  -2  12   1        5.25        2.50      4.99 o
  -1  12   1        7.35        0.09      4.79 o
   0  12   1       28.96       35.76      7.14 o
   1  12   1       16.20       10.58      5.60 o
   2  12   1       15.73       18.81      6.32 o
   3  12   1       15.70       32.35      8.58 o
  -5  13   1        0.90       -0.34      5.72 o
  -4  13   1        0.21       -3.40      5.46 o
  -3  13   1        8.59       -1.73      6.74 o
  -2  13   1        4.29        3.61      5.94 o
  -1  13   1        0.04       -1.74      4.67 o
   0  13   1        0.38       -4.81      4.81 o
   1  13   1        0.00       -4.36      6.62 o
   2  13   1        2.43       -4.83      5.42 o
  -4  14   1        2.74       11.23      8.42 o
  -3  14   1        0.23        5.83     18.19 o
  -2  14   1        1.99        5.64      7.75 o
  -1  14   1        0.10       -0.09      7.28 o
   0  14   1        1.43        5.69      5.30 o
   0 -15   2       10.78       18.59     12.13 o
   1 -15   2        0.49        1.80      8.42 o
   2 -15   2        0.02        5.11      6.90 o
   3 -15   2        2.71        0.00      6.19 o
  -1 -14   2        0.02       -3.99      6.14 o
   0 -14   2        2.80       12.00      5.81 o
   1 -14   2        0.90        2.40      6.31 o
   2 -14   2       17.80       16.78      7.37 o
   3 -14   2        7.96       12.85      8.76 o
   4 -14   2        0.23        5.60      5.46 o
   5 -14   2       18.44       18.87      6.67 o
  -2 -13   2       17.06       24.80     11.63 o
  -1 -13   2        4.89       -3.63      5.18 o
   0 -13   2        0.18        2.03      5.03 o
   1 -13   2        8.58       -3.03      8.42 o
   2 -13   2       24.70       28.98      7.15 o
   3 -13   2       31.06       38.49      7.37 o
   4 -13   2        1.75       -1.80      4.99 o
   5 -13   2       20.15       14.53      5.15 o
  -3 -12   2        4.21        2.02      6.62 o
  -2 -12   2        2.75        4.13      5.90 o
  -1 -12   2        3.08        8.81      4.42 o
   0 -12   2        0.14        3.59      4.28 o
   1 -12   2      107.40      126.87      9.44 o
   2 -12   2       47.21       47.13      7.37 o
   3 -12   2        5.80        7.11      6.40 o
   4 -12   2        2.70        1.42      3.75 o
   5 -12   2        0.15        1.37      3.54 o
   6 -12   2        1.98       -0.64      4.38 o
  -4 -11   2       32.63       48.08     16.85 o
  -3 -11   2       20.93       21.46      5.96 o
  -2 -11   2        2.27        8.76      4.40 o
  -1 -11   2       12.21        9.15      4.03 o
   0 -11   2       89.34       74.76      7.10 o
   1 -11   2      199.76      227.53     10.22 o
   2 -11   2       72.94       70.08      7.85 o
   3 -11   2       15.47       17.52      4.14 o
   4 -11   2       23.72       21.58      3.47 o
   5 -11   2        5.06        9.48      2.23 o
   6 -11   2        2.55        7.83      3.00 o
  -4 -10   2        0.96       -3.71      5.72 o
  -3 -10   2        2.83       -0.20      4.97 o
  -2 -10   2        0.45       -3.21      3.21 o
  -1 -10   2      104.10      110.01      7.13 o
   0 -10   2      453.71      444.76     11.78 o
   1 -10   2        0.39       -0.49      3.36 o
   2 -10   2       44.96       50.93      3.12 o
   3 -10   2       30.56       29.30      2.74 o
   4 -10   2        0.48       -0.77      1.66 o
   5 -10   2       18.62       24.09      2.72 o
   6 -10   2        0.05       -0.90      1.78 o
   7 -10   2        3.51        1.18      2.36 o
  -5  -9   2       25.03       27.29      7.58 o
  -4  -9   2        7.32        4.30      4.53 o
  -3  -9   2      204.72      195.95     11.14 o
  -2  -9   2      179.40      172.12      8.82 o
  -1  -9   2        1.11        7.29      2.96 o
   0  -9   2      163.09      164.11      7.48 o
   1  -9   2       36.75       40.96      2.61 o
   2  -9   2       13.31       14.09      2.12 o
   3  -9   2      242.10      262.10      5.60 o
   4  -9   2       27.26       25.57      1.79 o
   5  -9   2       39.47       40.32      2.66 o
   6  -9   2       19.92       19.16      2.14 o
   7  -9   2        1.98        3.04      1.99 o
  -5  -8   2       23.48       25.23      6.90 o
  -4  -8   2       21.21       24.28      5.31 o
  -3  -8   2       22.10       33.76      5.31 o
  -2  -8   2      367.26      367.75     10.26 o
  -1  -8   2      169.77      158.37      7.08 o
   0  -8   2       23.67       24.91      1.88 o
   1  -8   2       36.28       42.66      2.12 o
   2  -8   2      792.83      777.08      8.58 o
   3  -8   2      880.31      879.94      9.25 o
   4  -8   2       64.47       86.45      3.77 o
   5  -8   2       64.37       51.83      2.21 o
   6  -8   2        9.38        5.27      1.09 o
   7  -8   2        0.45       -1.04      1.73 o
  -6  -7   2        0.59        5.42      5.83 o
  -5  -7   2       54.81       56.41      6.87 o
  -4  -7   2      234.48      238.36     10.71 o
  -3  -7   2        0.78        0.90      3.11 o
  -2  -7   2     1065.41     1051.08     18.36 o
  -1  -7   2      395.09      397.49      9.24 o
   0  -7   2      517.42      490.56      6.16 o
   1  -7   2      771.70      743.24      7.66 o
   2  -7   2       31.31       35.20      2.27 o
   3  -7   2      359.13      342.21      3.84 o
   4  -7   2      141.83      149.36      2.51 o
   5  -7   2        6.48        7.79      1.01 o
   6  -7   2        0.09        2.15      1.38 o
   7  -7   2       11.17       11.52      1.94 o
  -6  -6   2       62.00       65.66     19.88 o
  -5  -6   2        5.36        9.46      4.01 o
  -4  -6   2      357.88      345.01     13.02 o
  -3  -6   2     1093.42     1059.27     14.49 o
  -2  -6   2      233.76      221.61      4.97 o
  -1  -6   2      611.20      632.94      7.98 o
   0  -6   2       74.72       80.28      2.34 o
   1  -6   2     1734.13     1726.09     14.11 o
   2  -6   2     8634.28     8753.47     60.42 o
   3  -6   2        3.41        6.30      0.81 o
   4  -6   2       61.01       56.74      1.39 o
   5  -6   2       90.30       87.53      1.91 o
   6  -6   2        3.22        4.75      1.31 o
   7  -6   2       25.64       29.75      2.51 o
  -6  -5   2      232.65      242.32     26.62 o
  -5  -5   2      109.18      132.50      9.05 o
  -4  -5   2       49.78       38.26      3.24 o
  -3  -5   2     1189.73     1136.85     11.20 o
  -2  -5   2      584.69      610.14      7.29 o
  -1  -5   2     3104.58     3109.11     25.61 o
   0  -5   2      388.53      395.48      4.25 o
   1  -5   2     1246.77     1212.85     10.05 o
   2  -5   2     2283.95     2385.98     15.99 o
   3  -5   2      185.72      162.67      3.77 o
   4  -5   2        0.13        1.07      0.71 o
   5  -5   2       11.40        5.60      1.64 o
   6  -5   2        4.68        4.46      1.23 o
   7  -5   2       10.64       10.99      2.02 o
   8  -5   2        0.26        1.92      1.75 o
  -7  -4   2       12.26       13.64     15.50 o
  -6  -4   2       35.81       24.13      4.96 o
  -5  -4   2      250.00      233.84      6.37 o
  -4  -4   2      641.31      620.30      7.61 o
  -3  -4   2       25.74       32.96      1.89 o
  -2  -4   2       61.57       85.92      3.30 o
  -1  -4   2     3700.24     3769.86     31.90 o
   0  -4   2     6079.92     5984.32     39.25 o
   1  -4   2     3355.84     3511.63     24.59 o
   2  -4   2       21.84       32.25      1.31 o
   3  -4   2      120.49      109.64      1.87 o
   4  -4   2      440.34      449.60      6.12 o
   5  -4   2      248.08      269.07      6.70 o
   6  -4   2        0.26       -1.22      1.22 o
   7  -4   2       57.42       50.94      2.67 o
   8  -4   2        0.72       -0.66      1.69 o
  -7  -3   2      108.14      132.34     21.22 o
  -6  -3   2       30.55       35.68      3.90 o
  -5  -3   2       10.88        5.21      1.64 o
  -4  -3   2      671.48      613.32      7.21 o
  -3  -3   2     3394.46     3418.94     25.12 o
  -2  -3   2     4450.67     4621.62     32.54 o
  -1  -3   2       58.22       50.78      1.52 o
   0  -3   2      270.67      259.64      2.50 o
   1  -3   2     4351.14     4431.16     30.26 o
   2  -3   2      808.27      786.78      6.61 o
   3  -3   2      588.39      659.47      7.10 o
   4  -3   2      251.51      235.47      3.75 o
   5  -3   2      227.19      210.86      7.35 o
   6  -3   2       34.54       37.73      1.80 o
   7  -3   2        0.12        0.07      1.41 o
   8  -3   2        0.29        0.94      1.83 o
  -7  -2   2       52.41       57.25      6.04 o
  -6  -2   2       52.42       47.46      3.10 o
  -5  -2   2      282.78      287.37      7.69 o
  -4  -2   2       55.11       65.39      2.45 o
  -3  -2   2       41.16       38.46      1.58 o
  -2  -2   2     4106.78     4207.26     32.38 o
  -1  -2   2     3050.94     3114.58     22.89 o
   0  -2   2      734.91      758.78      5.26 o
   1  -2   2      754.63      800.24      5.87 o
   2  -2   2     2261.55     2152.24     24.70 o
   3  -2   2     2460.65     2472.40     24.11 o
   4  -2   2      416.16      410.35      5.69 o
   5  -2   2      188.35      179.03      4.94 o
   6  -2   2       52.30       47.82      1.64 o
   7  -2   2        1.73        2.00      1.65 o
  -7  -1   2        1.56       -0.92      2.70 o
  -6  -1   2        0.02       -0.42      1.46 o
  -5  -1   2      276.91      272.19      5.27 o
  -4  -1   2     1486.99     1520.00     13.77 o
  -3  -1   2      407.13      395.49      4.55 o
  -2  -1   2     1931.37     2017.25     16.21 o
  -1  -1   2     5593.30     5634.54     36.48 o
   0  -1   2     1625.85     1987.40     12.82 o
   1  -1   2     3556.89     3738.09     31.61 o
   2  -1   2      783.15      771.75      5.91 o
   3  -1   2       18.55       10.58      0.81 o
   4  -1   2     1127.22     1133.66     10.95 o
   5  -1   2       64.18       66.09      1.54 o
   6  -1   2       15.14       10.80      1.45 o
   7  -1   2        0.21       -1.60      1.60 o
  -7   0   2       19.25       17.78      3.00 o
  -6   0   2      114.94      121.99      3.80 o
  -5   0   2      298.56      291.48      5.44 o
  -4   0   2     1388.98     1394.88     12.12 o
  -3   0   2     4016.34     4061.34     28.71 o
  -2   0   2     4308.97     4492.73     30.90 o
  -1   0   2     1255.33     1160.21      8.55 o
   0   0   2      141.04      182.10      1.60 o
   1   0   2     2552.03     2632.74     22.31 o
   2   0   2     5854.88     6108.46     44.69 o
   3   0   2       87.37       83.16      2.09 o
   4   0   2      334.58      328.74      3.75 o
   5   0   2       28.05       34.96      1.65 o
   6   0   2       58.46       60.24      2.35 o
   7   0   2       11.86       15.00      1.98 o
  -7   1   2       10.86       17.15      2.03 o
  -6   1   2      191.89      207.84      4.40 o
  -5   1   2      215.49      211.50      3.91 o
  -4   1   2        0.35       -0.68      0.68 o
  -3   1   2      195.85      220.25      2.82 o
  -2   1   2     3615.75     3667.31     25.43 o
  -1   1   2      181.63      221.36      2.35 o
   0   1   2       14.55        6.57      0.55 o
   1   1   2      536.35      557.31      4.89 o
   2   1   2      374.57      315.96      3.38 o
   3   1   2     1373.99     1353.52     10.28 o
   4   1   2       23.03       17.16      1.21 o
   5   1   2       18.09       17.11      1.56 o
   6   1   2       51.58       54.25      2.53 o
   7   1   2       41.99       47.35      3.46 o
  -8   2   2        2.35        0.11      2.48 o
  -7   2   2       19.63       17.43      2.22 o
  -6   2   2       29.35       19.27      1.79 o
  -5   2   2      259.68      273.79      4.16 o
  -4   2   2      490.52      476.37      4.84 o
  -3   2   2     1029.13     1070.93      9.75 o
  -2   2   2      350.75      344.58      3.47 o
  -1   2   2       62.60       42.87      1.16 o
   0   2   2    10639.71    10886.65    110.11 o
   1   2   2     2527.96     2458.23     19.53 o
   2   2   2      370.95      444.10      4.68 o
   3   2   2      420.32      458.33      5.17 o
   4   2   2      689.65      674.90      7.52 o
   5   2   2      323.04      326.03      5.20 o
   6   2   2       15.66       15.73      1.90 o
   7   2   2       18.21       18.34      3.21 o
  -8   3   2       20.70       19.77      4.00 o
  -7   3   2       30.01       37.26      2.36 o
  -6   3   2      173.60      168.17      3.74 o
  -5   3   2       16.30       18.34      1.43 o
  -4   3   2        4.37        6.73      1.00 o
  -3   3   2     1676.24     1673.45     13.72 o
  -2   3   2     1097.13     1058.63      8.60 o
  -1   3   2      929.15      986.67      8.17 o
   0   3   2     1243.89     1349.27     12.49 o
   1   3   2     3675.29     3567.40     28.11 o
   2   3   2      967.96      928.11      9.07 o
   3   3   2      210.62      186.34      3.16 o
   4   3   2       90.16       71.35      2.74 o
   5   3   2      161.61      175.59      4.25 o
   6   3   2       85.54       87.43      4.26 o
   7   3   2        3.24        4.89      2.93 o
  -8   4   2        0.31        4.71      2.33 o
  -7   4   2        8.35       11.45      1.71 o
  -6   4   2        3.18       -0.37      1.26 o
  -5   4   2        0.26       -0.82      1.08 o
  -4   4   2      353.29      348.89      4.96 o
  -3   4   2       15.75       17.86      1.13 o
  -2   4   2     2160.16     2164.53     16.35 o
  -1   4   2     5052.23     4968.70     37.00 o
   0   4   2       13.02       16.62      1.19 o
   1   4   2       57.77       58.66      2.52 o
   2   4   2      222.02      228.60      3.34 o
   3   4   2      820.61      805.42      8.07 o
   4   4   2      364.11      336.36      5.56 o
   5   4   2       54.32       58.15      3.25 o
   6   4   2       75.47       88.69      6.93 o
  -8   5   2        1.77        1.08      2.27 o
  -7   5   2        8.98        6.26      1.61 o
  -6   5   2       13.65        8.52      1.50 o
  -5   5   2       78.21       93.07      3.12 o
  -4   5   2      833.63      881.68      9.31 o
  -3   5   2     1343.12     1291.23     11.54 o
  -2   5   2       30.30       40.94      1.53 o
  -1   5   2      920.51      865.49      8.42 o
   0   5   2      617.47      613.35      7.43 o
   1   5   2      475.66      460.85      6.50 o
   2   5   2      196.99      180.34      3.17 o
   3   5   2      398.51      401.67      5.38 o
   4   5   2      462.68      467.73      8.57 o
   5   5   2      108.08      101.90      6.66 o
   6   5   2        1.49       -0.32      4.51 o
  -7   6   2       13.43       11.55      1.87 o
  -6   6   2       39.43       44.75      2.55 o
  -5   6   2      138.37      120.52      3.89 o
  -4   6   2      104.75      117.15      2.87 o
  -3   6   2      460.06      481.80      6.94 o
  -2   6   2       83.69       87.53      2.66 o
  -1   6   2      154.78      173.82      3.39 o
   0   6   2      100.17       82.69      3.26 o
   1   6   2      691.13      694.41      8.72 o
   2   6   2      852.72      831.06      9.10 o
   3   6   2       48.37       58.40      3.82 o
   4   6   2       25.68       34.15      6.16 o
   5   6   2       26.99       28.44      5.57 o
   6   6   2       34.60       42.34     10.11 o
  -7   7   2        4.71        1.88      1.82 o
  -6   7   2       14.70       21.16      2.30 o
  -5   7   2       30.26       33.81      2.16 o
  -4   7   2       13.38        8.25      1.30 o
  -3   7   2      126.95      126.77      3.40 o
  -2   7   2      222.93      209.34      3.89 o
  -1   7   2      192.73      184.08      4.02 o
   0   7   2      230.16      226.90      6.13 o
   1   7   2       31.07       26.25      3.48 o
   2   7   2      771.54      745.47     12.48 o
   3   7   2      421.22      400.20     12.64 o
   4   7   2       21.63       26.90      5.31 o
   5   7   2        2.13        0.43      4.25 o
  -7   8   2       34.08       30.74      3.23 o
  -6   8   2        2.76        2.23      2.27 o
  -5   8   2       21.31       23.54      2.53 o
  -4   8   2       86.94       89.08      3.32 o
  -3   8   2        2.23        4.03      1.67 o
  -2   8   2       52.26       73.19      5.42 o
  -1   8   2      209.04      180.78      5.95 o
   0   8   2      654.34      667.75     12.87 o
   1   8   2      258.44      277.98      8.99 o
   2   8   2       17.21       15.04      3.76 o
   3   8   2        0.70       -0.16      3.54 o
   4   8   2       44.33       42.47      9.37 o
   5   8   2       10.05        8.14      6.14 o
  -7   9   2        4.53        0.65      3.33 o
  -6   9   2        0.29       -0.23      3.23 o
  -5   9   2        6.53       11.13      3.27 o
  -4   9   2        6.20        1.09      2.85 o
  -3   9   2        3.68        3.45      3.23 o
  -2   9   2      259.72      281.64     10.37 o
  -1   9   2        1.74        8.16      2.28 o
   0   9   2      102.00       86.15      6.23 o
   1   9   2      176.29      161.31     10.99 o
   2   9   2       63.29       71.92      5.89 o
   3   9   2       81.58       71.10      7.37 o
   4   9   2       12.41       12.73      6.37 o
  -6  10   2        4.84        2.62      4.31 o
  -5  10   2        0.26        1.87      3.57 o
  -4  10   2        1.53        3.11      3.57 o
  -3  10   2       29.52       34.19      6.67 o
  -2  10   2      166.71      144.35      9.19 o
  -1  10   2       89.09       96.02      6.78 o
   0  10   2        1.18       -0.98      3.00 o
   1  10   2        4.51       10.61      4.86 o
   2  10   2        9.60       12.00      3.96 o
   3  10   2       30.55       36.99      6.54 o
   4  10   2       24.20       16.08      7.10 o
  -6  11   2        0.59       -0.27      3.94 o
  -5  11   2        2.41       -4.76      4.76 o
  -4  11   2       19.54       18.11     17.18 o
  -3  11   2       34.90       55.89     12.13 o
  -2  11   2        0.01       -2.58      3.22 o
  -1  11   2        4.12        3.41      4.28 o
   0  11   2        0.60       -2.73      3.48 o
   1  11   2       27.14       30.96      6.35 o
   2  11   2       53.98       59.82      7.66 o
   3  11   2        6.31        4.38      6.19 o
  -5  12   2        4.28        9.57      4.64 o
  -4  12   2        1.45        2.47      4.67 o
  -3  12   2       17.81       10.76      6.42 o
  -2  12   2        0.03       -4.85      4.85 o
  -1  12   2        2.41       17.16      5.42 o
   0  12   2        3.31        0.83      6.55 o
   1  12   2        6.69        8.62      5.28 o
   2  12   2       34.11       30.39      6.98 o
  -5  13   2        5.20       -1.60      5.66 o
  -4  13   2        1.50       -0.31      6.14 o
  -3  13   2        2.76        1.35      6.19 o
  -2  13   2        5.21       13.31      6.90 o
  -1  13   2        1.55        1.26      5.15 o
   0  13   2       28.85       21.61      6.98 o
   1  13   2        0.01       -1.55      5.25 o
  -3  14   2        3.83        6.40      7.15 o
  -2  14   2        4.25       -2.72      7.75 o
  -1  14   2        1.77       -6.42      6.42 o
   0  14   2        3.49        1.21      6.61 o
   0 -15   3        0.47       13.05      7.77 o
   1 -15   3        0.06        2.70      7.15 o
   2 -15   3       10.93       14.79     12.13 o
   3 -15   3        1.30       -5.24      5.24 o
   4 -15   3        0.96        3.13      5.94 o
  -1 -14   3        0.52        3.47      5.72 o
   0 -14   3        0.35        0.93      5.20 o
   1 -14   3        2.91       -5.28      5.94 o
   2 -14   3       28.22       47.33     17.18 o
   3 -14   3        2.70       -2.02      5.72 o
   4 -14   3        0.38       -0.18      5.18 o
   5 -14   3        2.71       -2.36      4.76 o
  -2 -13   3        1.28       -0.97      5.18 o
  -1 -13   3        5.28        6.34      5.57 o
   0 -13   3       10.15       13.57      5.45 o
   1 -13   3       38.33       39.24      8.10 o
   2 -13   3       18.31       11.91      5.94 o
   3 -13   3        2.40        5.39      4.76 o
   4 -13   3        8.25        5.53      4.53 o
   5 -13   3        0.41       -1.59      5.46 o
  -3 -12   3        1.83        0.67      4.61 o
  -2 -12   3       49.90       45.78      6.98 o
  -1 -12   3        4.23        0.12      3.68 o
   0 -12   3       18.71       30.40      5.81 o
   1 -12   3       15.09       21.28      5.28 o
   2 -12   3        0.60        1.39      4.38 o
   3 -12   3        3.14        2.90      3.62 o
   4 -12   3       45.68       44.85      5.42 o
   5 -12   3        1.77        0.50      2.83 o
   6 -12   3        0.70        1.54      2.87 o
  -4 -11   3        7.29        9.63      6.74 o
  -3 -11   3        0.07       -0.73      4.24 o
  -2 -11   3       59.87       92.74      8.68 o
  -1 -11   3      102.82      109.16      7.74 o
   0 -11   3        2.90        4.96      3.85 o
   1 -11   3        0.02        0.93      4.39 o
   2 -11   3        4.33        4.97      3.59 o
   3 -11   3      111.88      101.48      4.69 o
   4 -11   3      119.91      114.09      4.27 o
   5 -11   3        0.21        1.75      1.92 o
   6 -11   3       10.04       10.19      2.30 o
  -4 -10   3       51.59       55.88      9.02 o
  -3 -10   3       99.31       99.72      8.90 o
  -2 -10   3       52.88       66.15      6.14 o
  -1 -10   3      245.06      257.42      9.09 o
   0 -10   3       84.72       88.92      6.14 o
   1 -10   3       31.39       22.71      3.82 o
   2 -10   3      113.52      108.47      3.87 o
   3 -10   3       17.26       16.51      1.95 o
   4 -10   3       38.82       42.24      2.42 o
   5 -10   3       10.13       15.11      1.74 o
   6 -10   3        0.33       -1.52      1.52 o
   7 -10   3        0.48       -1.35      1.97 o
  -5  -9   3       35.29       58.59     19.54 o
  -4  -9   3        4.27        4.56      5.20 o
  -3  -9   3      190.53      199.09     11.68 o
  -2  -9   3      286.93      251.26     11.94 o
  -1  -9   3       26.03       20.87      3.68 o
   0  -9   3       90.40       71.72      5.11 o
   1  -9   3      115.54      141.47      3.73 o
   2  -9   3      280.32      282.75      4.88 o
   3  -9   3      951.55      949.51     10.63 o
   4  -9   3        1.17        2.64      1.21 o
   5  -9   3        1.67        0.85      1.02 o
   6  -9   3        8.36        6.34      1.88 o
   7  -9   3        0.04        0.70      1.87 o
  -5  -8   3      224.15      221.07     20.89 o
  -4  -8   3       16.01       15.34     10.78 o
  -3  -8   3       97.73       88.19      7.37 o
  -2  -8   3      964.12      937.45     17.69 o
  -1  -8   3      307.89      308.31      8.84 o
   0  -8   3      963.41      916.33      9.41 o
   1  -8   3        9.86       12.40      1.48 o
   2  -8   3      234.02      252.48      4.25 o
   3  -8   3      516.53      512.98      6.16 o
   4  -8   3        0.12        0.46      0.91 o
   5  -8   3        0.32       -0.65      1.03 o
   6  -8   3       16.32       10.70      1.91 o
   7  -8   3        2.01        0.69      1.66 o
  -6  -7   3        0.38        3.03     10.11 o
  -5  -7   3       83.05       81.13      8.03 o
  -4  -7   3      251.91      250.66     18.19 o
  -3  -7   3      346.98      341.76     15.75 o
  -2  -7   3       42.45       42.58      4.86 o
  -1  -7   3       96.78      105.22      4.64 o
   0  -7   3     1053.32     1029.47      9.33 o
   1  -7   3     1330.85     1272.22     11.32 o
   2  -7   3       70.00       84.17      2.45 o
   3  -7   3        1.15        2.31      0.98 o
   4  -7   3       70.18       64.46      1.60 o
   5  -7   3       58.91       62.15      2.04 o
   6  -7   3       33.57       41.82      2.67 o
   7  -7   3        4.72        4.19      1.50 o
  -6  -6   3      120.08      135.51     12.14 o
  -5  -6   3        4.19        0.81      4.16 o
  -4  -6   3       13.20       11.13      3.51 o
  -3  -6   3      863.25      795.82     12.18 o
  -2  -6   3     2030.85     2082.45     20.08 o
  -1  -6   3     1169.23     1152.54     12.17 o
   0  -6   3      557.47      605.46      6.04 o
   1  -6   3       11.27        9.62      1.16 o
   2  -6   3      860.74      886.27      7.74 o
   3  -6   3      117.11      127.80      1.77 o
   4  -6   3       88.56      115.77      3.80 o
   5  -6   3       88.59       79.14      4.19 o
   6  -6   3       38.43       41.32      3.56 o
   7  -6   3        1.29        0.01      2.51 o
  -6  -5   3      108.86      114.52     10.71 o
  -5  -5   3       77.44       69.50      6.78 o
  -4  -5   3      449.62      468.46      8.25 o
  -3  -5   3       60.12       55.53      2.48 o
  -2  -5   3      424.39      404.00      5.27 o
  -1  -5   3     4137.86     4098.91     35.02 o
   0  -5   3      425.47      419.08      4.40 o
   1  -5   3       49.07       73.86      1.72 o
   2  -5   3     1270.31     1162.23      8.21 o
   3  -5   3      442.74      426.62      4.68 o
   4  -5   3      734.56      725.11     10.68 o
   5  -5   3        0.04        0.65      1.69 o
   6  -5   3       74.89       59.05      4.67 o
   7  -5   3       11.49        8.00      1.74 o
  -7  -4   3        2.63       -1.79      7.75 o
  -6  -4   3        3.74        2.87      3.94 o
  -5  -4   3       30.65       26.95      5.19 o
  -4  -4   3      638.09      641.35      7.78 o
  -3  -4   3     1927.05     1917.36     15.47 o
  -2  -4   3        0.77        0.41      0.84 o
  -1  -4   3     1597.14     1648.72     15.28 o
   0  -4   3     5851.42     5810.47     40.01 o
   1  -4   3      201.30      189.46      2.30 o
   2  -4   3     1629.92     1603.35     12.84 o
   3  -4   3        0.27        0.09      0.64 o
   4  -4   3       12.78        6.78      1.45 o
   5  -4   3      204.57      207.51      5.66 o
   6  -4   3        0.08       -2.33      2.33 o
   7  -4   3        3.97        2.16      1.51 o
  -7  -3   3       10.03       10.78      5.24 o
  -6  -3   3       52.38       61.52      6.65 o
  -5  -3   3      198.77      207.47      4.76 o
  -4  -3   3       55.79       65.14      2.62 o
  -3  -3   3     2441.14     2470.42     18.93 o
  -2  -3   3     5675.43     5777.02     42.08 o
  -1  -3   3     2472.91     2534.50     23.55 o
   0  -3   3      393.39      399.21      3.73 o
   1  -3   3        2.56        2.57      0.51 o
   2  -3   3      967.01      979.55      8.61 o
   3  -3   3     1147.45     1099.23     13.46 o
   4  -3   3       46.76       31.52      2.18 o
   5  -3   3      201.91      177.12      5.17 o
   6  -3   3        3.19       -0.13      2.37 o
   7  -3   3       14.36       15.05      1.85 o
  -7  -2   3        3.56       -2.78      3.36 o
  -6  -2   3      117.75      119.60      5.33 o
  -5  -2   3      859.86      854.23     12.41 o
  -4  -2   3      205.67      190.98      4.31 o
  -3  -2   3       41.92       24.95      1.49 o
  -2  -2   3     1101.70     1091.14      9.41 o
  -1  -2   3     2400.50     2523.23     18.06 o
   0  -2   3        4.79       16.66      0.63 o
   1  -2   3     2122.73     2256.14     15.58 o
   2  -2   3     1496.61     1570.56     16.29 o
   3  -2   3     1384.11     1279.37     14.27 o
   4  -2   3      226.83      216.16      4.96 o
   5  -2   3       38.71       43.82      3.30 o
   6  -2   3        0.02       -0.23      0.91 o
   7  -2   3       25.59       26.05      2.21 o
  -7  -1   3       30.41       33.83      4.96 o
  -6  -1   3       12.87        9.00      1.82 o
  -5  -1   3       18.33       20.16      1.85 o
  -4  -1   3      674.77      686.79      7.43 o
  -3  -1   3      394.92      399.02      4.76 o
  -2  -1   3     1747.43     1946.66     15.19 o
  -1  -1   3      624.91      650.08      6.44 o
   0  -1   3      842.30      784.06      5.44 o
   1  -1   3    20085.02    19439.08    123.91 o
   2  -1   3      283.27      293.41      3.28 o
   3  -1   3      343.78      357.43      5.07 o
   4  -1   3      185.07      185.80      3.51 o
   5  -1   3      288.87      288.37      3.70 o
   6  -1   3      108.38      112.37      2.45 o
   7  -1   3        0.63        1.77      1.70 o
  -7   0   3      103.42      108.81      5.71 o
  -6   0   3       78.53       83.46      3.42 o
  -5   0   3      173.05      180.00      3.93 o
  -4   0   3      126.11      128.66      2.92 o
  -3   0   3      633.04      608.10      5.86 o
  -2   0   3     7518.36     7934.76     59.25 o
  -1   0   3     3303.05     3427.76     23.73 o
   0   0   3       97.56      104.58      1.39 o
   1   0   3     1727.82     1937.00     14.28 o
   2   0   3     1723.75     1613.76     13.57 o
   3   0   3      376.69      374.47      4.40 o
   4   0   3       12.72       10.25      1.07 o
   5   0   3        1.23        1.99      1.01 o
   6   0   3      125.40      127.47      3.36 o
   7   0   3       13.81       12.05      2.17 o
  -7   1   3       15.64       22.47      2.58 o
  -6   1   3      109.52      119.60      3.85 o
  -5   1   3       16.83       16.85      1.63 o
  -4   1   3      116.50      123.61      2.39 o
  -3   1   3      743.74      767.99      6.85 o
  -2   1   3      270.36      219.51      2.87 o
  -1   1   3    10700.02    11177.25     69.34 o
   0   1   3     3927.35     4084.89     24.95 o
   1   1   3      187.05      218.74      2.38 o
   2   1   3      260.38      274.65      3.05 o
   3   1   3      525.36      538.13      4.96 o
   4   1   3     1254.40     1227.38     11.38 o
   5   1   3       76.17       74.49      2.52 o
   6   1   3       62.74       66.47      3.13 o
   7   1   3       44.04       47.03      2.89 o
  -8   2   3       22.96       24.86      4.55 o
  -7   2   3        3.22        3.84      1.79 o
  -6   2   3       53.57       53.39      2.62 o
  -5   2   3        6.51        4.14      1.18 o
  -4   2   3      515.98      505.36      8.11 o
  -3   2   3     4002.33     4158.34     30.94 o
  -2   2   3      955.78      909.74      8.51 o
  -1   2   3       12.00        7.13      0.92 o
   0   2   3     5713.98     5809.53     40.04 o
   1   2   3      737.06      684.76      6.66 o
   2   2   3     1724.91     1592.03     13.00 o
   3   2   3        0.15        1.61      0.94 o
   4   2   3      547.41      553.03      6.56 o
   5   2   3      323.89      326.52      5.21 o
   6   2   3       25.55       26.10      2.15 o
   7   2   3        2.30        1.44      2.55 o
  -8   3   3        4.20        1.74      5.47 o
  -7   3   3        1.95        3.21      1.79 o
  -6   3   3       89.26       93.30      3.14 o
  -5   3   3      198.99      202.31      3.83 o
  -4   3   3       87.03       74.96      2.32 o
  -3   3   3     1623.46     1604.18     13.47 o
  -2   3   3     1908.09     2055.45     14.41 o
  -1   3   3       89.19       87.15      1.70 o
   0   3   3      758.72      780.01      7.69 o
   1   3   3      551.07      570.06      6.49 o
   2   3   3     2427.48     2436.26     19.39 o
   3   3   3      496.70      460.91      5.73 o
   4   3   3       14.12       17.18      1.64 o
   5   3   3       66.94       77.87      3.22 o
   6   3   3       18.29       19.11      2.74 o
   7   3   3       32.24       31.44      5.35 o
  -8   4   3        0.76       -3.00      3.00 o
  -7   4   3        1.79        1.15      1.62 o
  -6   4   3        6.35       10.28      1.59 o
  -5   4   3      311.18      317.45      4.88 o
  -4   4   3      117.77      114.96      3.00 o
  -3   4   3       28.44       28.72      1.26 o
  -2   4   3      517.97      530.41      5.18 o
  -1   4   3      852.13      802.84      8.10 o
   0   4   3     1677.89     1690.04     14.92 o
   1   4   3        3.51       -0.78      0.78 o
   2   4   3      757.04      788.81      9.31 o
   3   4   3     1870.16     1834.09     15.21 o
   4   4   3      458.46      408.09      6.30 o
   5   4   3       43.87       43.30      3.20 o
   6   4   3        0.72        2.71      3.16 o
  -7   5   3       24.11       21.95      2.46 o
  -6   5   3      130.82      121.60      3.78 o
  -5   5   3       31.20       41.14      2.33 o
  -4   5   3      183.35      181.95      3.73 o
  -3   5   3      133.90      133.60      2.86 o
  -2   5   3      116.19      124.88      3.25 o
  -1   5   3       79.45       89.59      4.20 o
   0   5   3     2414.03     2360.41     21.77 o
   1   5   3     3297.12     3270.71     25.68 o
   2   5   3      172.33      177.58      3.23 o
   3   5   3        5.18        4.82      1.25 o
   4   5   3        5.27        3.72      2.14 o
   5   5   3       63.10       73.66      5.93 o
   6   5   3        9.78       12.26      5.11 o
  -7   6   3       21.06       19.59      2.64 o
  -6   6   3       31.84       38.00      2.52 o
  -5   6   3        4.21        3.92      1.47 o
  -4   6   3       71.07       73.52      2.55 o
  -3   6   3      198.75      196.51      3.53 o
  -2   6   3      383.36      370.51      4.85 o
  -1   6   3     1453.91     1497.15     16.68 o
   0   6   3       26.14       22.14      1.99 o
   1   6   3      472.74      438.60      6.48 o
   2   6   3      315.96      315.18      5.37 o
   3   6   3      136.93      124.05      6.82 o
   4   6   3       79.65       77.15      6.13 o
   5   6   3        0.31       -3.61      3.61 o
   6   6   3       43.96       42.76      6.44 o
  -7   7   3        4.56        4.56      2.40 o
  -6   7   3       42.20       52.70      4.37 o
  -5   7   3        6.49        3.42      1.88 o
  -4   7   3       41.72       42.67      2.50 o
  -3   7   3       41.82       51.21      2.47 o
  -2   7   3      326.12      328.83      4.78 o
  -1   7   3     1466.44     1405.18     17.62 o
   0   7   3      168.80      170.33      6.73 o
   1   7   3       19.64       23.55      3.53 o
   2   7   3        0.03        0.23      2.01 o
   3   7   3       90.16       73.18      6.48 o
   4   7   3      142.18      152.94      9.85 o
   5   7   3       22.27       18.25      8.09 o
  -7   8   3        2.70        3.88      3.26 o
  -6   8   3        0.68       -3.23      3.23 o
  -5   8   3        2.85        3.46      2.81 o
  -4   8   3       54.97       68.47      4.49 o
  -3   8   3      294.85      326.82      7.32 o
  -2   8   3       58.92       69.22      4.55 o
  -1   8   3        9.86        3.48      2.46 o
   0   8   3       61.00       55.44      4.87 o
   1   8   3       24.11       32.31      4.85 o
   2   8   3      180.89      197.03      8.32 o
   3   8   3       51.72       59.77      6.54 o
   4   8   3       51.26       55.40      7.24 o
   5   8   3       14.68       15.87      9.43 o
  -7   9   3        0.01        2.68      3.73 o
  -6   9   3        0.28       -1.61      3.57 o
  -5   9   3        5.59        5.62      3.89 o
  -4   9   3        3.17        7.14      4.01 o
  -3   9   3       53.33       41.66      6.67 o
  -2   9   3      111.87      121.73     10.74 o
  -1   9   3        0.25       -0.66      3.21 o
   0   9   3       35.88       59.06      5.71 o
   1   9   3        2.23        1.11      3.44 o
   2   9   3      103.88       97.82      7.36 o
   3   9   3       90.09       87.13      9.01 o
   4   9   3       11.57       14.44      6.58 o
  -6  10   3        2.01        1.09      3.97 o
  -5  10   3        4.74       12.80      5.66 o
  -4  10   3       46.30       48.67      7.58 o
  -3  10   3        5.83        5.36      4.51 o
  -2  10   3       39.00       32.95      7.77 o
  -1  10   3       45.19       55.17      5.13 o
   0  10   3      109.25      110.13     11.09 o
   1  10   3      103.01      124.85      9.71 o
   2  10   3        3.09        5.24      4.54 o
   3  10   3       45.86       48.24      9.05 o
   4  10   3       25.39       34.75      8.81 o
  -6  11   3        3.13        5.73      5.72 o
  -5  11   3        1.00       -5.83      7.75 o
  -4  11   3       16.75       13.99      5.94 o
  -3  11   3        0.05       -1.35      5.39 o
  -2  11   3       40.50       56.36      6.09 o
  -1  11   3       14.03       30.18      5.96 o
   0  11   3        0.25        7.20      3.83 o
   1  11   3       34.88       42.00      6.94 o
   2  11   3        8.80       12.56      6.06 o
   3  11   3        0.13        1.05      6.31 o
  -5  12   3        1.06        7.30      5.83 o
  -4  12   3        3.09       10.44      6.19 o
  -3  12   3        0.44       -0.50      4.81 o
  -2  12   3       16.47        2.91      6.62 o
  -1  12   3      110.48      130.14     10.60 o
   0  12   3        2.08        7.30      5.70 o
   1  12   3       10.25        1.98      4.64 o
   2  12   3       10.76        8.09      6.14 o
  -4  13   3        0.83        4.93     11.12 o
  -3  13   3        6.40        5.69      6.90 o
  -2  13   3        4.95        2.62      6.31 o
  -1  13   3       32.80       23.73      7.08 o
   0  13   3        4.04       -6.74      6.74 o
   1  13   3        1.26       -3.98      5.42 o
  -3  14   3       12.36        5.72     10.11 o
  -2  14   3       10.83       19.25      8.25 o
  -1  14   3        0.56       -2.24      7.04 o
   0 -15   4        2.22       -5.55     14.49 o
   1 -15   4        2.00        8.22      6.96 o
   2 -15   4        0.01        6.06      6.67 o
   3 -15   4        0.70       -0.05      5.94 o
   4 -15   4        0.98        2.64      6.06 o
  -2 -14   4        2.76        5.98     17.86 o
  -1 -14   4       23.00       25.20      6.87 o
   0 -14   4        9.90        0.14      4.98 o
   1 -14   4        0.93        4.54      6.42 o
   2 -14   4        0.72       -0.50      6.40 o
   3 -14   4        0.16       -5.36      6.40 o
   4 -14   4       15.36        7.86      5.66 o
   5 -14   4       13.94       11.29      4.33 o
  -3 -13   4       21.91       32.64      7.64 o
  -2 -13   4        9.29        4.43      5.57 o
  -1 -13   4       33.03       37.54      6.85 o
   0 -13   4       35.18       36.02      6.59 o
   1 -13   4        2.09       -3.56      4.85 o
   2 -13   4        2.13        7.18      5.46 o
   3 -13   4        8.68        9.67      5.46 o
   4 -13   4        3.92        3.47      3.75 o
   5 -13   4        2.85        5.88      3.62 o
   6 -13   4        0.00        2.36      3.72 o
  -3 -12   4        4.84        4.36      5.20 o
  -2 -12   4       52.42       60.07      7.63 o
  -1 -12   4       17.64        1.15      4.53 o
   0 -12   4        5.43       -3.46      3.46 o
   1 -12   4        8.18        0.78      4.01 o
   2 -12   4       14.89       17.18      5.72 o
   3 -12   4       30.46       35.86      6.07 o
   4 -12   4       72.99       61.81      4.43 o
   5 -12   4        0.01       -0.27      2.32 o
   6 -12   4        0.20       -2.65      2.65 o
  -4 -11   4       98.29      105.27     12.84 o
  -3 -11   4        1.67       -1.37      4.85 o
  -2 -11   4       55.53       72.17      6.83 o
  -1 -11   4      360.41      359.89     11.37 o
   0 -11   4       73.04       84.47      7.52 o
   1 -11   4      145.62      134.66      8.66 o
   2 -11   4       18.69       25.23      4.53 o
   3 -11   4       38.94       51.54      3.53 o
   4 -11   4       56.30       58.39      3.35 o
   5 -11   4        0.81        0.04      1.49 o
   6 -11   4        0.09        1.25      1.48 o
  -5 -10   4        3.45       -1.81      6.14 o
  -4 -10   4       84.20      100.75     11.44 o
  -3 -10   4       73.47       63.77     14.99 o
  -2 -10   4      127.59      119.43      9.73 o
  -1 -10   4        1.80       -2.16      2.85 o
   0 -10   4       25.65       30.72      4.29 o
   1 -10   4      247.44      243.50      8.26 o
   2 -10   4       51.29       49.33      2.74 o
   3 -10   4        1.83        2.65      1.51 o
   4 -10   4        0.17        0.97      1.27 o
   5 -10   4        3.79        4.63      1.27 o
   6 -10   4        8.92       13.40      2.16 o
   7 -10   4        0.85        3.11      1.95 o
  -5  -9   4       42.40       55.14      9.76 o
  -4  -9   4        0.12       -4.76      4.76 o
  -3  -9   4       19.80       19.45      4.92 o
  -2  -9   4      283.92      280.49      9.60 o
  -1  -9   4      661.99      662.50     19.94 o
   0  -9   4       21.18       10.99      2.58 o
   1  -9   4      338.90      353.82      5.59 o
   2  -9   4       47.46       49.94      2.37 o
   3  -9   4       28.63       40.10      2.24 o
   4  -9   4       28.35       34.35      1.73 o
   5  -9   4       10.07       15.25      1.57 o
   6  -9   4       13.05       13.34      2.02 o
   7  -9   4        2.38        1.58      1.70 o
  -5  -8   4       99.77      102.09     20.89 o
  -4  -8   4       30.76       41.51     10.44 o
  -3  -8   4      257.76      247.94     21.43 o
  -2  -8   4      287.99      296.76      9.09 o
  -1  -8   4      674.98      675.40     13.72 o
   0  -8   4     1598.04     1577.67     13.46 o
   1  -8   4       26.18       22.76      1.70 o
   2  -8   4       13.34       15.20      1.49 o
   3  -8   4      122.16      111.89      2.68 o
   4  -8   4       78.48       82.61      2.07 o
   5  -8   4       67.59       72.38      2.28 o
   6  -8   4       10.72        8.58      1.31 o
   7  -8   4       20.57       16.30      1.85 o
  -6  -7   4        0.51       -6.55     12.80 o
  -5  -7   4       26.98       22.87      6.18 o
  -4  -7   4       72.80       77.52      8.43 o
  -3  -7   4      896.53      887.84     21.53 o
  -2  -7   4      732.09      706.38     14.15 o
  -1  -7   4        2.89        3.77      1.51 o
   0  -7   4     1000.70     1029.32      9.33 o
   1  -7   4      278.09      256.01      3.84 o
   2  -7   4        6.09        2.71      0.99 o
   3  -7   4       43.55       51.64      1.57 o
   4  -7   4       19.54       16.62      1.87 o
   5  -7   4       16.30       17.23      2.53 o
   6  -7   4        4.00        6.38      3.99 o
   7  -7   4        0.49        0.07      1.50 o
  -6  -6   4       13.58       27.56      8.76 o
  -5  -6   4      115.33      113.99      8.75 o
  -4  -6   4       88.71       97.58     10.83 o
  -3  -6   4        8.49        6.16      2.49 o
  -2  -6   4     2051.29     2031.30     21.36 o
  -1  -6   4      884.99      851.92      9.74 o
   0  -6   4      231.03      256.03      3.51 o
   1  -6   4      105.66      112.14      2.36 o
   2  -6   4       49.87       41.23      1.42 o
   3  -6   4      570.57      524.22      6.42 o
   4  -6   4       54.34       67.15      3.46 o
   5  -6   4       22.05       15.84      2.17 o
   6  -6   4       32.45       28.60      2.85 o
   7  -6   4        0.22       -1.10      1.60 o
  -6  -5   4       18.44        8.42      5.72 o
  -5  -5   4      284.76      292.68     11.49 o
  -4  -5   4     1184.07     1136.37     19.62 o
  -3  -5   4        0.62        0.51      1.21 o
  -2  -5   4      618.01      576.46      7.43 o
  -1  -5   4     1607.28     1625.10     14.64 o
   0  -5   4     1565.12     1494.76     11.22 o
   1  -5   4      268.01      229.66      3.06 o
   2  -5   4      644.86      676.06      7.04 o
   3  -5   4      977.02      952.13     10.03 o
   4  -5   4      181.52      175.27      4.50 o
   5  -5   4        8.75       15.16      2.18 o
   6  -5   4        4.26        7.93      1.98 o
   7  -5   4        0.10       -0.82      1.16 o
  -7  -4   4       20.55       20.22      9.10 o
  -6  -4   4       40.47       52.05      7.34 o
  -5  -4   4        2.41        3.24      3.15 o
  -4  -4   4       71.10       62.76      3.01 o
  -3  -4   4      409.25      424.95      5.22 o
  -2  -4   4      623.26      644.70      6.87 o
  -1  -4   4      569.86      642.63      7.09 o
   0  -4   4       21.56       24.23      1.11 o
   1  -4   4     3119.28     2912.08     20.42 o
   2  -4   4     2489.74     2487.55     19.06 o
   3  -4   4        0.16        2.38      0.88 o
   4  -4   4        3.43        3.84      1.30 o
   5  -4   4        4.44        1.81      1.34 o
   6  -4   4      121.09      128.63      4.75 o
   7  -4   4        9.38       13.26      2.13 o
  -7  -3   4        0.19        0.92      4.51 o
  -6  -3   4      373.52      381.24     11.19 o
  -5  -3   4       43.85       47.82      3.66 o
  -4  -3   4      159.09      159.44      3.75 o
  -3  -3   4      582.13      533.43      6.25 o
  -2  -3   4      459.27      465.79      5.27 o
  -1  -3   4    11564.57    12401.86    108.52 o
   0  -3   4      112.97      109.32      1.69 o
   1  -3   4      657.52      660.93      6.59 o
   2  -3   4     2240.90     2105.38     19.96 o
   3  -3   4      155.70      154.79      6.56 o
   4  -3   4      178.69      171.25      3.81 o
   5  -3   4        0.97        1.32      2.33 o
   6  -3   4       17.13        9.53      2.21 o
   7  -3   4       32.36       36.96      2.52 o
  -7  -2   4        4.70        1.87      3.71 o
  -6  -2   4       99.60      107.96      5.92 o
  -5  -2   4      364.07      362.86      6.08 o
  -4  -2   4       79.11       92.87      3.04 o
  -3  -2   4      246.44      261.32      3.94 o
  -2  -2   4      265.01      314.51      3.88 o
  -1  -2   4     3605.65     3297.27     27.74 o
   0  -2   4    12968.76    14139.71     96.42 o
   1  -2   4     1389.73     1424.28     11.32 o
   2  -2   4      294.31      326.82      5.68 o
   3  -2   4       97.94       84.19      2.42 o
   4  -2   4      505.34      505.28      8.51 o
   5  -2   4      407.82      402.83     10.02 o
   6  -2   4        5.40        8.95      1.30 o
   7  -2   4       42.71       37.90      3.01 o
  -7  -1   4       71.37       65.48      6.20 o
  -6  -1   4        3.04        1.31      2.06 o
  -5  -1   4       32.64       38.29      2.36 o
  -4  -1   4        0.62        0.17      1.11 o
  -3  -1   4     3128.41     3087.14     22.83 o
  -2  -1   4     5738.21     6018.46     43.54 o
  -1  -1   4      596.03      553.37      6.45 o
   0  -1   4     1680.46     1635.65     11.92 o
   1  -1   4     1336.48     1424.25     10.91 o
   2  -1   4     1309.61     1200.71      9.40 o
   3  -1   4      276.42      257.12      5.01 o
   4  -1   4       52.68       48.43      1.85 o
   5  -1   4      533.61      536.68      7.46 o
   6  -1   4       54.94       58.69      2.51 o
   7  -1   4        5.18        7.70      1.86 o
  -7   0   4       36.89       37.41      5.06 o
  -6   0   4        6.66        8.85      1.79 o
  -5   0   4      557.37      542.00      7.22 o
  -4   0   4      207.39      227.73      3.78 o
  -3   0   4        6.60       10.75      1.03 o
  -2   0   4     8633.16     8952.44     66.87 o
  -1   0   4      426.63      422.29      4.32 o
   0   0   4       78.87       68.33      1.59 o
   1   0   4       11.26       12.69      0.74 o
   2   0   4     1220.56     1304.99     10.83 o
   3   0   4     3355.84     3390.97     27.41 o
   4   0   4       53.45       48.58      1.40 o
   5   0   4       79.35       78.30      2.09 o
   6   0   4       39.78       45.15      2.26 o
   7   0   4        4.93        5.60      1.94 o
  -7   1   4        7.01        9.10      2.68 o
  -6   1   4        8.08        6.47      1.71 o
  -5   1   4      297.84      313.91      5.22 o
  -4   1   4     1542.13     1517.26     12.14 o
  -3   1   4       53.40       41.95      1.48 o
  -2   1   4      159.02      159.10      2.51 o
  -1   1   4      680.42      694.58      6.08 o
   0   1   4     4354.44     4126.58     27.43 o
   1   1   4     3103.38     3161.24     20.65 o
   2   1   4      199.21      255.90      2.91 o
   3   1   4     2157.46     2227.51     15.54 o
   4   1   4     1169.96     1145.50      9.99 o
   5   1   4      296.53      274.21      4.23 o
   6   1   4       13.43       14.96      1.61 o
   7   1   4        0.84        1.26      1.56 o
  -7   2   4       20.81       20.77      2.83 o
  -6   2   4      116.60      114.65      3.95 o
  -5   2   4      294.29      276.92      4.63 o
  -4   2   4      503.81      516.06      6.15 o
  -3   2   4      265.60      226.06      3.48 o
  -2   2   4      505.05      469.21      4.67 o
  -1   2   4        0.26       -0.49      0.49 o
   0   2   4     1049.18     1233.04     10.23 o
   1   2   4    11172.34    11419.83     78.02 o
   2   2   4     3150.63     3140.48     24.08 o
   3   2   4       69.58       66.28      2.08 o
   4   2   4       39.12       46.45      2.22 o
   5   2   4        0.21       -1.26      1.26 o
   6   2   4       56.20       64.51      2.91 o
   7   2   4        0.63       -1.89      3.45 o
  -7   3   4        0.02        3.04      2.15 o
  -6   3   4      233.53      251.28      4.45 o
  -5   3   4       48.60       45.37      2.87 o
  -4   3   4       55.76       61.47      2.37 o
  -3   3   4     1079.24     1091.70      9.99 o
  -2   3   4     1759.03     1743.75     13.19 o
  -1   3   4     4808.25     4798.34     36.02 o
   0   3   4     1978.92     2122.62     17.86 o
   1   3   4      198.56      251.82      3.41 o
   2   3   4     1138.19     1151.08     10.50 o
   3   3   4      217.13      208.73      3.72 o
   4   3   4      121.84      105.47      3.19 o
   5   3   4       18.51       15.11      1.83 o
   6   3   4        7.29        6.37      2.02 o
  -7   4   4        0.08       -1.83      1.83 o
  -6   4   4       76.84       92.41      3.57 o
  -5   4   4      350.32      361.10      5.46 o
  -4   4   4       15.24       15.35      1.45 o
  -3   4   4      567.81      519.33      5.54 o
  -2   4   4      288.67      299.25      4.11 o
  -1   4   4     2751.38     2748.68     24.76 o
   0   4   4     3744.89     3891.78     33.35 o
   1   4   4      161.90      154.34      3.64 o
   2   4   4        8.58       10.36      1.31 o
   3   4   4        7.07       13.66      1.64 o
   4   4   4      343.39      327.87      5.31 o
   5   4   4      155.83      161.57      7.79 o
   6   4   4       14.15       18.24      4.59 o
  -7   5   4        5.33        4.11      2.43 o
  -6   5   4       19.28       15.72      2.00 o
  -5   5   4        1.14        2.99      1.39 o
  -4   5   4       25.13       25.44      1.85 o
  -3   5   4      843.66      865.10      8.13 o
  -2   5   4      747.17      748.31      8.09 o
  -1   5   4       13.72       13.30      1.75 o
   0   5   4      623.32      594.51      8.33 o
   1   5   4      246.57      260.89      4.15 o
   2   5   4      309.92      312.78      4.88 o
   3   5   4      241.35      237.83      4.43 o
   4   5   4       27.47       24.17      2.91 o
   5   5   4      129.85      138.91      7.64 o
   6   5   4        7.32        6.99      4.24 o
  -7   6   4       31.44       34.95      4.08 o
  -6   6   4        0.13        3.57      1.99 o
  -5   6   4       11.29       14.50      2.10 o
  -4   6   4       26.01       29.23      2.10 o
  -3   6   4       57.45       51.11      2.37 o
  -2   6   4     1034.40      980.81     10.43 o
  -1   6   4      452.57      457.73      8.72 o
   0   6   4       44.02       55.59      3.87 o
   1   6   4       82.73      106.73      3.18 o
   2   6   4       70.96       74.28      3.57 o
   3   6   4      349.89      353.92     10.01 o
   4   6   4       86.58       72.01      6.98 o
   5   6   4        0.21       -1.74      3.71 o
  -7   7   4        6.04        7.66      3.85 o
  -6   7   4        0.25       -0.77      3.11 o
  -5   7   4        3.59        5.35      2.91 o
  -4   7   4      178.34      183.46      7.13 o
  -3   7   4      309.58      333.02      7.20 o
  -2   7   4       18.52       13.42      2.10 o
  -1   7   4      184.66      158.28      5.95 o
   0   7   4      361.02      368.39      9.76 o
   1   7   4      462.72      468.74      9.14 o
   2   7   4      169.67      165.98      8.81 o
   3   7   4       77.45       68.30     11.22 o
   4   7   4      112.06      128.98      9.44 o
   5   7   4       41.21       48.56      8.10 o
  -7   8   4        0.17       -2.35      5.00 o
  -6   8   4       16.89       20.56      5.01 o
  -5   8   4       29.60       25.25      4.79 o
  -4   8   4       73.33       74.03      6.59 o
  -3   8   4       88.65       80.68      5.70 o
  -2   8   4       11.94       13.56      3.34 o
  -1   8   4       80.04       95.51      6.14 o
   0   8   4        8.98       13.45      3.40 o
   1   8   4      131.15      111.62      5.91 o
   2   8   4      102.63      111.50      6.94 o
   3   8   4       11.36       26.13      5.12 o
   4   8   4        3.11       -1.02      7.23 o
  -7   9   4        0.72        5.77      4.41 o
  -6   9   4       22.20       31.27      5.42 o
  -5   9   4        6.67        9.24      6.06 o
  -4   9   4        1.33        0.34      4.29 o
  -3   9   4        2.70        4.46      4.01 o
  -2   9   4        3.44       -0.20      3.77 o
  -1   9   4      208.34      198.28      9.34 o
   0   9   4      489.86      519.42     12.05 o
   1   9   4        0.01        3.14      3.89 o
   2   9   4       72.07       80.63      7.96 o
   3   9   4       35.11       37.75      8.25 o
   4   9   4       17.18       18.84      6.90 o
  -6  10   4        5.98        7.76      7.41 o
  -5  10   4       12.07        7.08      5.72 o
  -4  10   4       10.91        8.21      4.99 o
  -3  10   4       36.14       54.40     10.44 o
  -2  10   4       51.33       57.90      6.71 o
  -1  10   4       66.73       56.81      6.13 o
   0  10   4      218.78      214.11     12.74 o
   1  10   4       10.64       28.90      5.81 o
   2  10   4        8.69       18.87      6.67 o
   3  10   4        0.01       -3.12     12.13 o
  -6  11   4        1.24        4.75      5.46 o
  -5  11   4        0.03       -2.70      5.24 o
  -4  11   4       11.56       12.73      6.42 o
  -3  11   4        1.60       -4.10      5.18 o
  -2  11   4       79.98       73.07      8.49 o
  -1  11   4       29.14       53.41      6.47 o
   0  11   4        5.60       -0.65      3.87 o
   1  11   4        7.85        3.81      5.18 o
   2  11   4        5.33       12.13      6.67 o
   3  11   4        7.93       14.00      7.37 o
  -5  12   4        0.17        3.12      6.42 o
  -4  12   4       16.67        8.09      6.31 o
  -3  12   4        0.31        5.98      5.66 o
  -2  12   4       28.38       29.11      6.82 o
  -1  12   4       88.66       79.30      9.04 o
   0  12   4        0.02        3.89      6.64 o
   1  12   4        0.03        6.11     10.63 o
   2  12   4        1.24       -0.54      9.43 o
  -4  13   4        8.90        7.92      5.73 o
  -3  13   4        5.99        9.43      7.62 o
  -2  13   4        1.44        2.19      7.08 o
  -1  13   4        7.11        7.60      6.35 o
   0  13   4        0.02       -0.57      6.42 o
   0 -15   5        0.47        1.03      7.10 o
   1 -15   5        1.79        4.04      6.31 o
   2 -15   5        3.88        0.00      6.19 o
   3 -15   5        1.12        4.04      6.14 o
   4 -15   5        0.70       -2.08      8.76 o
  -2 -14   5        2.76       11.73      7.10 o
  -1 -14   5       10.41       14.73      6.43 o
   0 -14   5       58.62       55.90      9.76 o
   1 -14   5       10.02       10.11      9.77 o
   2 -14   5       13.77        6.50      5.34 o
   3 -14   5        8.13       16.77      5.94 o
   4 -14   5        3.78       14.49      5.72 o
   5 -14   5        5.68        1.37      3.71 o
  -3 -13   5       26.81       23.51      6.87 o
  -2 -13   5        4.50        5.69     12.47 o
  -1 -13   5       16.41       16.35      5.70 o
   0 -13   5        0.09       -0.82      4.50 o
   1 -13   5       10.47       16.07      6.14 o
   2 -13   5       32.66       29.99      6.62 o
   3 -13   5        0.16        0.82      4.51 o
   4 -13   5        2.47        5.67      3.62 o
   5 -13   5        1.03       -1.24      3.14 o
   6 -13   5        0.14        0.51      2.70 o
  -3 -12   5        2.48       -3.86      5.18 o
  -2 -12   5        3.93       11.96      4.56 o
  -1 -12   5       77.24       79.73      8.27 o
   0 -12   5      128.19      114.12      9.05 o
   1 -12   5        0.59       -0.34      4.76 o
   2 -12   5       91.87       97.41      9.53 o
   3 -12   5        0.53        2.10      2.73 o
   4 -12   5        0.20        0.21      2.02 o
   5 -12   5        2.47        2.53      1.70 o
   6 -12   5        0.97        5.77      2.49 o
  -4 -11   5       36.13       47.81     10.11 o
  -3 -11   5        9.80       12.38      5.45 o
  -2 -11   5       85.98       62.49      6.55 o
  -1 -11   5      131.17      151.38     11.57 o
   0 -11   5      297.48      314.11     15.43 o
   1 -11   5      193.63      177.94      9.68 o
   2 -11   5        9.41        9.26      2.62 o
   3 -11   5        1.66       -0.27      1.55 o
   4 -11   5        7.91        8.00      1.73 o
   5 -11   5       15.85       14.66      1.72 o
   6 -11   5        4.22        5.04      2.34 o
  -5 -10   5        0.37        0.30      5.94 o
  -4 -10   5       29.34       36.32      8.10 o
  -3 -10   5       47.32       48.45      8.24 o
  -2 -10   5      387.41      361.40     11.45 o
  -1 -10   5       82.53       74.65      5.96 o
   0 -10   5       75.87       83.57      6.74 o
   1 -10   5      167.80      157.87      5.29 o
   2 -10   5        0.68        0.56      1.40 o
   3 -10   5       13.36       10.21      1.88 o
   4 -10   5        1.51        4.39      1.34 o
   5 -10   5       13.41       11.01      1.46 o
   6 -10   5        0.03       -1.23      1.41 o
   7 -10   5        0.41        1.04      1.78 o
  -5  -9   5       10.44       15.84      7.15 o
  -4  -9   5       56.37       44.65      8.54 o
  -3  -9   5       21.03       18.65      5.03 o
  -2  -9   5       26.63       39.19      5.54 o
  -1  -9   5      516.24      494.93     12.04 o
   0  -9   5       37.73       33.59      2.98 o
   1  -9   5        3.23        3.35      1.40 o
   2  -9   5        6.12        5.42      1.59 o
   3  -9   5       49.18       53.12      2.42 o
   4  -9   5       43.78       43.00      1.96 o
   5  -9   5        0.01        1.62      1.21 o
   6  -9   5        4.73        5.59      1.38 o
   7  -9   5        1.26       -1.48      1.51 o
  -5  -8   5       28.34       33.02      7.85 o
  -4  -8   5      352.61      346.45     13.22 o
  -3  -8   5      556.89      550.59     22.72 o
  -2  -8   5       86.77       90.88      7.20 o
  -1  -8   5      742.96      732.84     14.32 o
   0  -8   5      368.93      374.73      5.35 o
   1  -8   5      462.11      441.80      5.63 o
   2  -8   5       66.84       65.35      2.32 o
   3  -8   5      197.20      183.55      3.18 o
   4  -8   5      219.91      209.51      3.31 o
   5  -8   5        2.98        1.99      2.08 o
   6  -8   5        0.04        0.97      2.20 o
   7  -8   5        1.26        1.84      1.33 o
  -6  -7   5       37.89       47.60      8.81 o
  -5  -7   5       12.35       14.10      5.18 o
  -4  -7   5       84.70       86.36      9.82 o
  -3  -7   5      195.00      189.75      8.65 o
  -2  -7   5       37.71       36.26      4.28 o
  -1  -7   5      126.82      113.13      4.03 o
   0  -7   5      290.73      287.35      4.36 o
   1  -7   5      127.93      126.25      2.82 o
   2  -7   5      634.31      596.28      6.04 o
   3  -7   5      103.23      114.85      1.91 o
   4  -7   5       78.82       61.66      1.95 o
   5  -7   5        8.29       10.06      2.09 o
   6  -7   5        0.10       -0.51      1.81 o
   7  -7   5       18.86       22.34      2.47 o
  -6  -6   5       29.18       27.36      7.10 o
  -5  -6   5      470.17      483.36     15.63 o
  -4  -6   5        8.92        4.94      3.89 o
  -3  -6   5        1.45       -2.48      2.48 o
  -2  -6   5      193.82      184.80      4.64 o
  -1  -6   5      538.90      527.35      7.63 o
   0  -6   5     3118.96     3206.60     24.70 o
   1  -6   5       14.16       19.92      1.34 o
   2  -6   5     1761.42     1642.32     11.77 o
   3  -6   5      245.61      238.08      3.19 o
   4  -6   5       21.42       24.20      2.44 o
   5  -6   5       18.18       23.35      2.21 o
   6  -6   5        0.02        1.29      2.43 o
   7  -6   5       14.51       10.46      1.85 o
  -6  -5   5        0.64       -2.02      4.76 o
  -5  -5   5      305.43      298.62     11.66 o
  -4  -5   5      287.81      279.28     10.10 o
  -3  -5   5      114.11      126.66      4.37 o
  -2  -5   5       22.56       38.36      3.03 o
  -1  -5   5       10.31        7.17      1.04 o
   0  -5   5     5762.62     5767.64     38.70 o
   1  -5   5     3340.78     3466.84     25.61 o
   2  -5   5      225.32      238.71      3.28 o
   3  -5   5       71.22       58.83      2.47 o
   4  -5   5       14.02       13.31      2.58 o
   5  -5   5      139.87      144.98      4.28 o
   6  -5   5       72.21       78.00      3.94 o
   7  -5   5        0.13        0.76      2.24 o
  -7  -4   5       65.86       62.02      8.58 o
  -6  -4   5       93.03       93.32      8.19 o
  -5  -4   5        8.21        1.57      3.11 o
  -4  -4   5        2.07       -1.56      1.56 o
  -3  -4   5       93.33      114.58      4.06 o
  -2  -4   5     4671.93     4520.32     38.14 o
  -1  -4   5     3812.63     3990.86     33.98 o
   0  -4   5       75.80       77.21      1.60 o
   1  -4   5      271.47      287.77      3.03 o
   2  -4   5      251.35      253.19      2.88 o
   3  -4   5       84.74       75.64      2.84 o
   4  -4   5       13.96       23.20      4.99 o
   5  -4   5      136.04      115.42      3.49 o
   6  -4   5      148.96      151.68      4.73 o
   7  -4   5        4.71        3.62      2.24 o
  -7  -3   5        2.71       -2.80      4.51 o
  -6  -3   5      107.43       99.59      8.10 o
  -5  -3   5       78.03       83.16      5.02 o
  -4  -3   5     1010.46     1012.21     10.61 o
  -3  -3   5      301.57      347.06      4.90 o
  -2  -3   5      553.55      493.20      7.82 o
  -1  -3   5     5068.28     5258.27     39.03 o
   0  -3   5       34.54       18.91      0.89 o
   1  -3   5     1130.13     1115.87     10.46 o
   2  -3   5       62.12       66.24      1.39 o
   3  -3   5     2234.49     2194.91     28.76 o
   4  -3   5     1139.78     1128.46     14.47 o
   5  -3   5        8.48       11.98      2.24 o
   6  -3   5       69.79       61.92      4.86 o
   7  -3   5        3.22        2.55      1.19 o
  -7  -2   5       22.58       26.80      6.19 o
  -6  -2   5        9.87        6.49      3.53 o
  -5  -2   5        7.57        4.83      1.91 o
  -4  -2   5     1519.50     1523.41     14.02 o
  -3  -2   5     1547.65     1577.23     13.14 o
  -2  -2   5      229.19      283.32      5.49 o
  -1  -2   5     3525.52     3860.82     32.44 o
   0  -2   5      873.15      771.07      6.37 o
   1  -2   5     9300.96     9097.15     63.29 o
   2  -2   5     1850.53     1963.80     17.25 o
   3  -2   5      178.77      219.13      3.89 o
   4  -2   5     1240.00     1207.64     14.79 o
   5  -2   5      259.98      262.12      6.11 o
   6  -2   5       61.22       69.88      5.57 o
   7  -2   5        2.86        3.18      1.48 o
  -7  -1   5        0.24       -1.66      3.57 o
  -6  -1   5       81.78       80.03      5.03 o
  -5  -1   5      170.56      167.70      4.19 o
  -4  -1   5       29.62       27.47      1.78 o
  -3  -1   5     2227.43     2140.52     17.51 o
  -2  -1   5      874.05      797.98      7.23 o
  -1  -1   5      728.67      721.18      7.14 o
   0  -1   5      166.38      143.23      2.08 o
   1  -1   5     3322.68     3600.12     22.35 o
   2  -1   5     6264.24     6462.08     45.49 o
   3  -1   5     1166.37     1206.77     10.12 o
   4  -1   5      111.93      107.23      3.23 o
   5  -1   5       21.10       13.79      2.48 o
   6  -1   5        1.68        1.04      1.26 o
   7  -1   5       14.10       19.68      2.29 o
  -7   0   5       29.86       22.48      4.26 o
  -6   0   5       60.34       58.47      3.89 o
  -5   0   5      968.74      966.79     11.27 o
  -4   0   5      180.35      176.17      3.57 o
  -3   0   5      574.60      611.13      6.08 o
  -2   0   5     1948.65     1964.35     15.74 o
  -1   0   5     7796.23     7879.54     57.81 o
   0   0   5     3876.17     3844.74     27.07 o
   1   0   5      984.21     1012.76      7.17 o
   2   0   5     2182.01     2377.78     16.99 o
   3   0   5      867.96      900.64      8.77 o
   4   0   5      209.85      202.09      2.72 o
   5   0   5       28.56       25.21      1.71 o
   6   0   5        4.49        3.17      1.02 o
   7   0   5       12.98       12.96      2.06 o
  -7   1   5       42.52       34.58      4.72 o
  -6   1   5        1.39        2.02      1.82 o
  -5   1   5      562.97      561.02      7.20 o
  -4   1   5      946.57      945.33      8.86 o
  -3   1   5      265.46      232.32      3.51 o
  -2   1   5      551.74      495.75      5.37 o
  -1   1   5      116.67      133.51      2.41 o
   0   1   5    11466.05    12093.21     75.32 o
   1   1   5     4763.52     4894.87     31.56 o
   2   1   5      197.05      152.93      2.19 o
   3   1   5       98.22       99.84      2.05 o
   4   1   5        6.12       10.18      1.29 o
   5   1   5      282.05      278.01      7.11 o
   6   1   5       68.22       68.85      3.19 o
   7   1   5        2.13        2.92      2.01 o
  -7   2   5       78.88       85.49      5.72 o
  -6   2   5       26.33       30.57      2.72 o
  -5   2   5       14.27       16.01      1.68 o
  -4   2   5       17.39       23.48      1.83 o
  -3   2   5       60.18       59.75      3.02 o
  -2   2   5     3764.90     3778.49     27.28 o
  -1   2   5     2100.46     2079.43     16.97 o
   0   2   5      502.88      556.80      6.20 o
   1   2   5     1162.09     1235.77     10.17 o
   2   2   5      768.13      802.24      7.18 o
   3   2   5      118.72      104.57      3.13 o
   4   2   5      177.59      175.89      3.57 o
   5   2   5        6.82        5.91      1.39 o
   6   2   5       89.89      101.21      3.50 o
   7   2   5        2.16       -0.80      2.15 o
  -7   3   5       24.21       28.65      4.21 o
  -6   3   5      133.36      142.88      4.23 o
  -5   3   5       37.23       40.13      2.44 o
  -4   3   5       87.55       83.03      2.80 o
  -3   3   5      170.52      158.96      2.92 o
  -2   3   5     1919.77     1906.34     15.05 o
  -1   3   5     3226.06     3158.61     24.92 o
   0   3   5     1739.18     1730.91     14.41 o
   1   3   5       63.84       74.33      1.98 o
   2   3   5       92.97       94.08      2.74 o
   3   3   5      452.57      490.46      6.51 o
   4   3   5      384.26      381.29      5.97 o
   5   3   5       48.86       43.11      2.53 o
   6   3   5        6.45        4.39      2.00 o
  -7   4   5        0.08       -1.78      2.64 o
  -6   4   5       14.17       18.87      3.34 o
  -5   4   5        1.06        2.92      1.42 o
  -4   4   5      297.98      293.72      5.50 o
  -3   4   5      918.97      904.25      8.00 o
  -2   4   5      993.83     1060.99     10.97 o
  -1   4   5      252.35      261.21      4.24 o
   0   4   5      907.78      902.69      9.84 o
   1   4   5     1420.27     1432.43     12.25 o
   2   4   5      861.06      857.02      9.49 o
   3   4   5      105.03       95.10      3.39 o
   4   4   5      193.06      215.12      4.41 o
   5   4   5      110.60      117.15      5.05 o
   6   4   5       22.88       24.96      4.13 o
  -7   5   5        0.19       -0.14      2.66 o
  -6   5   5        2.81        4.18      2.13 o
  -5   5   5      121.25      129.79      3.99 o
  -4   5   5       29.30       30.06      1.91 o
  -3   5   5      734.78      691.38      8.13 o
  -2   5   5      758.82      748.12      8.80 o
  -1   5   5       12.73       16.37      1.81 o
   0   5   5      162.84      180.65      3.40 o
   1   5   5       87.81       81.45      3.00 o
   2   5   5      432.78      417.93      5.98 o
   3   5   5      169.80      173.68      4.65 o
   4   5   5        6.30        5.34      3.00 o
   5   5   5        8.73        6.68      3.13 o
   6   5   5        3.18        0.24      5.03 o
  -7   6   5        0.70       -1.85      3.45 o
  -6   6   5        3.77        9.61      3.85 o
  -5   6   5      175.20      188.23      6.60 o
  -4   6   5      107.89       99.93      4.92 o
  -3   6   5       21.24       16.80      2.14 o
  -2   6   5        6.69        8.67      1.97 o
  -1   6   5      343.46      321.72      6.33 o
   0   6   5      658.16      651.98     16.47 o
   1   6   5     1388.23     1400.81     16.39 o
   2   6   5      104.89      106.51      4.78 o
   3   6   5      179.77      187.52     11.96 o
   4   6   5       81.30       91.43     10.06 o
   5   6   5       12.33       14.84      4.36 o
  -7   7   5       12.41       16.34      5.44 o
  -6   7   5       19.16       20.13      4.79 o
  -5   7   5       82.67       75.05      6.74 o
  -4   7   5      106.78      115.23      7.64 o
  -3   7   5      118.89      115.72      9.24 o
  -2   7   5      298.36      308.07      9.18 o
  -1   7   5      150.19      166.50      4.42 o
   0   7   5      504.99      480.57      9.48 o
   1   7   5      836.28      824.94     13.36 o
   2   7   5        1.86        3.38      2.36 o
   3   7   5       32.69       33.16      4.24 o
   4   7   5        3.07       -1.15      3.85 o
   5   7   5       13.52       17.14      4.70 o
  -7   8   5        3.08        7.08      5.24 o
  -6   8   5       25.74       34.49      6.67 o
  -5   8   5        4.37        4.01      4.51 o
  -4   8   5        0.00        2.70      4.21 o
  -3   8   5       18.45       21.99      6.25 o
  -2   8   5        2.64        0.75      2.85 o
  -1   8   5      384.67      420.29     11.44 o
   0   8   5        1.66        9.35      3.34 o
   1   8   5       99.05       84.39      6.08 o
   2   8   5       73.12       64.92      5.59 o
   3   8   5       19.31       19.54      5.06 o
   4   8   5       21.74       24.45      5.76 o
  -6   9   5       21.20       19.54      6.19 o
  -5   9   5        8.55        4.31      5.46 o
  -4   9   5        1.72       -3.37      4.29 o
  -3   9   5       98.39      119.11      9.57 o
  -2   9   5       41.06       35.56      5.70 o
  -1   9   5      247.99      244.50      9.18 o
   0   9   5      436.61      463.62     11.56 o
   1   9   5        0.04       -4.16      5.05 o
   2   9   5        1.12        0.03      4.99 o
   3   9   5       16.42        9.13      6.31 o
   4   9   5       13.10       11.15      6.90 o
  -6  10   5        0.57       -5.18      5.18 o
  -5  10   5        0.71       -2.37      4.99 o
  -4  10   5        6.58        7.17      5.18 o
  -3  10   5      112.33      117.59     11.44 o
  -2  10   5       57.82       75.43      8.00 o
  -1  10   5        7.15        2.38      3.30 o
   0  10   5       32.28       20.74      4.33 o
   1  10   5        1.41        7.88      6.30 o
   2  10   5       25.64       41.11      8.58 o
   3  10   5        3.92       10.18      6.62 o
  -5  11   5        8.01        2.37      5.94 o
  -4  11   5        0.43        8.35      6.14 o
  -3  11   5       10.53        4.96      5.94 o
  -2  11   5        7.19       -1.12      4.73 o
  -1  11   5       17.63        9.27      4.80 o
   0  11   5       14.32       25.65      6.32 o
   1  11   5        0.06       -2.28      5.78 o
   2  11   5        8.32        6.29      6.42 o
  -5  12   5        7.01        1.12      8.09 o
  -4  12   5       12.20        7.24      7.08 o
  -3  12   5        2.97       11.43      6.90 o
  -2  12   5        1.88       -0.64      4.76 o
  -1  12   5        0.11       -2.38      5.31 o
   0  12   5       14.45       12.52      7.37 o
   1  12   5       28.72       44.07      7.82 o
  -3  13   5        1.85        0.33      5.45 o
  -2  13   5        3.27        2.38      7.41 o
  -1  13   5        0.10       -3.60      6.09 o
   0  13   5        0.96        1.66      9.77 o
  -1 -15   6        0.15        2.99      6.52 o
   0 -15   6       11.52        8.64     12.13 o
   1 -15   6       21.87       26.68      9.43 o
   2 -15   6        2.26        5.32      6.62 o
   3 -15   6        7.47        5.90      5.94 o
   4 -15   6        1.82        1.53      5.39 o
  -2 -14   6        1.51        2.36      7.15 o
  -1 -14   6       31.19       28.18      7.21 o
   0 -14   6       35.99       27.42      8.33 o
   1 -14   6       49.75       38.42      8.54 o
   2 -14   6       11.54        6.84      7.41 o
   3 -14   6        8.13       17.18      6.19 o
   4 -14   6        0.10        0.60      3.75 o
   5 -14   6        0.76       -1.46      3.20 o
  -3 -13   6        8.85       15.68      6.03 o
  -2 -13   6       11.36        4.26      6.62 o
  -1 -13   6       71.09       60.71      7.90 o
   0 -13   6        0.28        3.54      5.28 o
   1 -13   6       45.79       60.17      8.54 o
   2 -13   6       11.13        6.51     10.78 o
   3 -13   6        2.91       -4.33      4.33 o
   4 -13   6        5.77        1.35      2.92 o
   5 -13   6        0.03       -0.21      2.61 o
  -3 -12   6       12.16        9.95      7.50 o
  -2 -12   6        0.27        7.19      4.45 o
  -1 -12   6       17.42       20.78      5.37 o
   0 -12   6       77.21       72.20      9.23 o
   1 -12   6        4.22        7.18      5.46 o
   2 -12   6        0.80        3.23      3.36 o
   3 -12   6        0.53       -1.37      2.09 o
   4 -12   6        1.22        6.36      1.84 o
   5 -12   6        0.91        0.45      1.73 o
   6 -12   6        1.81        3.16      2.13 o
  -4 -11   6       32.60       48.45      9.05 o
  -3 -11   6      174.78      167.80     11.77 o
  -2 -11   6      155.18      147.51      9.00 o
  -1 -11   6      101.52      107.76      7.48 o
   0 -11   6      123.96      127.77      8.93 o
   1 -11   6       36.35       40.48      5.42 o
   2 -11   6       35.63       34.56      3.05 o
   3 -11   6        3.20        3.98      1.65 o
   4 -11   6       59.72       48.11      2.82 o
   5 -11   6       18.72       17.66      1.81 o
   6 -11   6        0.17        0.46      1.68 o
  -5 -10   6       25.21       17.52      8.10 o
  -4 -10   6        0.12        0.67      5.24 o
  -3 -10   6      116.46      124.01      9.73 o
  -2 -10   6       48.95       50.37      5.81 o
  -1 -10   6       45.10       58.88      5.38 o
   0 -10   6        0.58       -3.07      5.81 o
   1 -10   6       32.74       32.42      2.62 o
   2 -10   6       71.90       79.59      3.21 o
   3 -10   6       69.83       73.63      3.01 o
   4 -10   6        1.92        2.21      1.11 o
   5 -10   6       19.52       13.10      2.45 o
   6 -10   6        5.70        4.34      1.84 o
   7 -10   6        0.78       -1.57      1.57 o
  -5  -9   6       54.35       47.70      9.02 o
  -4  -9   6      247.98      229.85     12.80 o
  -3  -9   6       31.93       29.73      9.35 o
  -2  -9   6       10.06       11.73      3.59 o
  -1  -9   6       91.06      113.17      6.73 o
   0  -9   6      180.70      173.71      5.02 o
   1  -9   6      768.69      795.20      9.08 o
   2  -9   6       81.62       81.22      3.01 o
   3  -9   6      295.09      272.91      4.50 o
   4  -9   6        7.28        7.26      1.12 o
   5  -9   6        2.18        0.17      1.05 o
   6  -9   6        3.71        5.14      2.81 o
   7  -9   6        0.05       -1.42      1.72 o
  -5  -8   6       16.11       13.85      8.76 o
  -4  -8   6      304.88      324.47     12.84 o
  -3  -8   6      167.22      180.05      8.98 o
  -2  -8   6       22.78       26.99      5.64 o
  -1  -8   6       51.73       47.44      4.46 o
   0  -8   6      172.67      180.39      4.60 o
   1  -8   6     1101.63     1046.00     10.62 o
   2  -8   6      361.90      364.90      4.96 o
   3  -8   6       12.46        8.21      1.17 o
   4  -8   6        2.26        0.56      0.79 o
   5  -8   6        8.01        7.95      2.37 o
   6  -8   6       21.75       15.09      2.61 o
   7  -8   6       11.79       18.00      9.10 o
  -6  -7   6       95.40      106.52     11.91 o
  -5  -7   6       58.71       61.89      7.37 o
  -4  -7   6       54.93       49.97      6.20 o
  -3  -7   6       15.80       18.50      3.59 o
  -2  -7   6      112.49      120.78     10.70 o
  -1  -7   6     1604.01     1522.90     16.95 o
   0  -7   6      324.96      343.28      4.80 o
   1  -7   6      351.86      355.75      4.79 o
   2  -7   6      142.27      150.01      2.63 o
   3  -7   6       20.57       21.33      1.45 o
   4  -7   6        4.23        9.72      1.89 o
   5  -7   6        1.39        2.07      1.70 o
   6  -7   6       33.56       27.65      2.28 o
   7  -7   6       22.95       16.87      7.85 o
  -6  -6   6       28.95       33.06     11.79 o
  -5  -6   6      148.40      150.38     10.21 o
  -4  -6   6       65.49       66.59      6.74 o
  -3  -6   6      779.67      792.81     15.75 o
  -2  -6   6        0.53        1.60      1.66 o
  -1  -6   6      826.59      776.88      9.02 o
   0  -6   6     2235.44     2270.61     16.70 o
   1  -6   6       47.54       32.42      1.47 o
   2  -6   6      248.33      226.20      2.75 o
   3  -6   6      151.85      130.26      3.18 o
   4  -6   6      510.07      490.16      9.95 o
   5  -6   6      225.11      231.65     11.57 o
   6  -6   6        1.57        0.85      5.46 o
   7  -6   6       13.45        5.15      9.43 o
  -6  -5   6       19.81       23.25      6.67 o
  -5  -5   6        8.24       -2.23      3.92 o
  -4  -5   6      102.34       89.24      7.00 o
  -3  -5   6     1828.30     1890.22     20.74 o
  -2  -5   6     1074.69     1081.17     12.91 o
  -1  -5   6     1402.25     1487.74     17.82 o
   0  -5   6     1855.78     1869.19     13.83 o
   1  -5   6     1234.43     1195.27      9.51 o
   2  -5   6     2004.25     1991.56     18.51 o
   3  -5   6      607.20      649.87      8.85 o
   4  -5   6      207.98      185.29      4.58 o
   5  -5   6      282.03      239.52     13.05 o
   6  -5   6       27.98       47.14      8.81 o
   7  -5   6        5.89       10.70      8.06 o
  -7  -4   6        5.65        1.68      5.66 o
  -6  -4   6        9.13        4.93      8.21 o
  -5  -4   6      115.72      143.50      9.19 o
  -4  -4   6       68.55       77.37      5.39 o
  -3  -4   6      306.50      293.84      4.71 o
  -2  -4   6     2541.43     2530.31     25.00 o
  -1  -4   6      767.72      723.28      7.62 o
   0  -4   6      147.44      139.95      2.22 o
   1  -4   6        0.83        1.24      0.56 o
   2  -4   6     2004.02     2020.94     16.76 o
   3  -4   6     1577.16     1555.91     17.28 o
   4  -4   6       75.94       82.54      8.33 o
   5  -4   6      142.40      118.11      9.33 o
   6  -4   6        7.72        5.83      2.45 o
   7  -4   6        0.03       -1.36      1.66 o
  -7  -3   6        2.90        1.18      5.05 o
  -6  -3   6       11.53       13.07      4.75 o
  -5  -3   6      344.11      363.87     10.48 o
  -4  -3   6     2090.59     2063.19     21.88 o
  -3  -3   6       46.77       47.15      2.43 o
  -2  -3   6      763.36      805.82      9.22 o
  -1  -3   6     3660.48     3694.58     29.28 o
   0  -3   6     4597.56     4933.08     37.61 o
   1  -3   6     2233.33     2119.75     14.67 o
   2  -3   6       63.18       57.35      1.33 o
   3  -3   6     1288.37     1275.70     15.60 o
   4  -3   6      502.70      499.48      7.58 o
   5  -3   6       16.46       19.59      1.92 o
   6  -3   6       14.20       14.51      2.26 o
   7  -3   6        0.01       -1.38      1.38 o
  -7  -2   6       30.31       36.18      8.09 o
  -6  -2   6      132.00      141.90      9.49 o
  -5  -2   6       18.00       14.41      2.51 o
  -4  -2   6     1205.97     1185.22     11.77 o
  -3  -2   6     1949.77     1951.22     15.86 o
  -2  -2   6       43.45       24.76      1.72 o
  -1  -2   6      133.39      112.60      2.17 o
   0  -2   6      921.56      940.86      7.76 o
   1  -2   6     7926.27     8343.67     52.22 o
   2  -2   6     3884.68     3875.09     29.18 o
   3  -2   6        2.03        2.30      1.22 o
   4  -2   6       51.43       40.45      2.41 o
   5  -2   6        2.29        0.54      1.73 o
   6  -2   6       83.36       80.83      4.29 o
   7  -2   6       12.45       15.36      1.75 o
  -7  -1   6        0.04       -4.29      4.29 o
  -6  -1   6      264.92      257.95      9.16 o
  -5  -1   6       54.47       49.62      3.25 o
  -4  -1   6       60.01       44.86      2.24 o
  -3  -1   6      269.40      306.12      4.81 o
  -2  -1   6     1342.66     1329.78     12.19 o
  -1  -1   6     6228.21     6153.66     45.75 o
   0  -1   6     2527.86     2652.88     19.27 o
   1  -1   6     1899.92     2143.57     14.49 o
   2  -1   6     1091.38     1110.06      9.65 o
   3  -1   6      384.07      376.42      4.20 o
   4  -1   6        3.88        3.34      1.04 o
   5  -1   6       25.69       27.50      3.83 o
   6  -1   6       23.65       26.66      2.64 o
   7  -1   6       31.08       39.61      3.97 o
  -7   0   6       12.41        3.85      3.94 o
  -6   0   6      161.76      178.91      8.44 o
  -5   0   6      609.72      593.41      8.02 o
  -4   0   6      268.17      258.32      4.48 o
  -3   0   6      607.33      640.23      6.46 o
  -2   0   6       12.83        6.68      0.88 o
  -1   0   6     3893.33     3921.81     28.47 o
   0   0   6     7312.67     7225.11     47.85 o
   1   0   6      361.49      352.15      3.66 o
   2   0   6      224.29      239.43      2.50 o
   3   0   6       24.52       27.64      1.52 o
   4   0   6      316.47      326.71      3.59 o
   5   0   6      282.50      287.96      4.16 o
   6   0   6        1.73        1.10      1.39 o
   7   0   6        2.85       -1.66      1.66 o
  -7   1   6       41.51       43.79      7.29 o
  -6   1   6        0.08        0.46      2.38 o
  -5   1   6        1.69        3.32      1.53 o
  -4   1   6      118.16      124.05      3.48 o
  -3   1   6      989.07      970.69      9.05 o
  -2   1   6     2381.85     2317.39     17.89 o
  -1   1   6      153.84      176.65      2.66 o
   0   1   6      827.04      977.12      7.98 o
   1   1   6     3568.98     3624.39     23.97 o
   2   1   6     1436.21     1396.05     10.44 o
   3   1   6     1024.08      975.69      8.16 o
   4   1   6        2.78       -0.98      0.98 o
   5   1   6      130.61      142.52      3.46 o
   6   1   6       37.31       42.75      3.01 o
   7   1   6        4.34        4.93      2.06 o
  -7   2   6       21.51       26.16      4.12 o
  -6   2   6        7.73        9.37      2.73 o
  -5   2   6       22.16       25.41      2.06 o
  -4   2   6      219.91      209.19      4.31 o
  -3   2   6      137.21      128.57      2.86 o
  -2   2   6     4478.29     4401.81     30.65 o
  -1   2   6     3539.63     3648.21     28.45 o
   0   2   6        6.24        4.31      0.92 o
   1   2   6      157.85      141.41      2.55 o
   2   2   6      313.80      316.85      4.03 o
   3   2   6      527.83      519.15      6.05 o
   4   2   6       21.19       21.72      1.73 o
   5   2   6       56.26       54.14      2.65 o
   6   2   6       15.67       13.68      2.00 o
  -7   3   6        0.23        2.45      3.03 o
  -6   3   6        0.14       -1.47      1.98 o
  -5   3   6      169.08      178.96      4.44 o
  -4   3   6     1303.89     1316.98     12.09 o
  -3   3   6      405.44      392.30      4.91 o
  -2   3   6       12.48       10.04      1.17 o
  -1   3   6       14.97        3.78      0.99 o
   0   3   6      547.17      536.45      5.98 o
   1   3   6     1285.79     1254.66     10.41 o
   2   3   6      803.56      770.08      7.50 o
   3   3   6      375.16      399.48      5.41 o
   4   3   6      341.21      354.94      5.44 o
   5   3   6       58.38       58.41      2.86 o
   6   3   6       11.44        9.03      2.52 o
  -7   4   6       10.12        9.17      2.96 o
  -6   4   6      162.29      153.72      7.03 o
  -5   4   6       29.98       24.57      2.39 o
  -4   4   6      308.89      311.38      4.59 o
  -3   4   6      698.41      704.02      6.84 o
  -2   4   6       81.31       83.62      2.72 o
  -1   4   6     1057.50     1066.25     11.82 o
   0   4   6       18.22       23.91      1.85 o
   1   4   6     1803.07     1871.34     14.74 o
   2   4   6     2108.56     2012.58     16.76 o
   3   4   6       31.42       28.90      2.02 o
   4   4   6       31.63       35.58      2.35 o
   5   4   6       10.27        8.59      2.55 o
   6   4   6       10.60        5.78      3.61 o
  -7   5   6        0.21        0.67      2.95 o
  -6   5   6       47.05       43.59      5.57 o
  -5   5   6       98.25       98.45      4.77 o
  -4   5   6        0.05       -0.78      1.74 o
  -3   5   6       37.35       37.40      2.49 o
  -2   5   6       35.90       32.94      2.64 o
  -1   5   6      281.54      283.65      6.42 o
   0   5   6     1003.63     1000.01     13.03 o
   1   5   6       57.34       55.94      2.32 o
   2   5   6      410.95      397.18      5.92 o
   3   5   6      110.49      113.68      4.06 o
   4   5   6       33.64       29.87      4.35 o
   5   5   6        7.09        5.26      2.97 o
  -7   6   6       31.14       39.80      6.67 o
  -6   6   6        3.60        2.68      6.20 o
  -5   6   6      160.65      158.77      9.32 o
  -4   6   6       69.44       70.03      6.35 o
  -3   6   6      102.55      120.37      9.21 o
  -2   6   6      194.81      221.87     10.41 o
  -1   6   6      388.49      331.35      8.27 o
   0   6   6     1265.02     1236.71     16.22 o
   1   6   6      714.47      697.88     11.20 o
   2   6   6        1.63        2.03      1.95 o
   3   6   6        3.52        5.92      2.69 o
   4   6   6       53.21       45.25      5.74 o
   5   6   6       22.68       20.99      4.63 o
  -7   7   6       22.84       21.90     11.12 o
  -6   7   6        3.00        7.32      8.42 o
  -5   7   6        0.05        3.71      4.76 o
  -4   7   6       27.55       29.64      6.42 o
  -3   7   6       79.72       80.91      6.98 o
  -2   7   6      755.62      798.07     16.17 o
  -1   7   6       75.12       94.54      6.23 o
   0   7   6       22.28       17.80      5.45 o
   1   7   6      206.70      182.32      7.20 o
   2   7   6       10.22       13.10      2.76 o
   3   7   6       74.24       77.98      5.94 o
   4   7   6        1.09        3.73      4.46 o
   5   7   6       43.46       56.94      7.57 o
  -6   8   6        1.26       -0.45      4.99 o
  -5   8   6       25.79       22.04      6.42 o
  -4   8   6       62.47       80.53      8.81 o
  -3   8   6       14.16       10.86      4.11 o
  -2   8   6      161.36      153.32      8.33 o
  -1   8   6       53.13       42.62      5.04 o
   0   8   6       48.69       30.50      4.54 o
   1   8   6       22.59       21.53      4.89 o
   2   8   6       17.25       16.45      5.66 o
   3   8   6       57.60       71.43     10.01 o
   4   8   6        5.20        6.27      4.73 o
  -6   9   6        2.65        0.43      5.18 o
  -5   9   6        3.80        6.94      5.46 o
  -4   9   6       89.81       93.48     10.48 o
  -3   9   6       41.69       45.77      6.32 o
  -2   9   6        7.70        7.14     10.55 o
  -1   9   6        0.45       -3.34      3.34 o
   0   9   6        2.11       -1.33      3.30 o
   1   9   6      131.30      151.45     10.61 o
   2   9   6       45.22       44.19      8.06 o
   3   9   6       20.61        5.05      6.19 o
  -6  10   6       15.78        5.83     12.47 o
  -5  10   6        0.77       -2.31      5.46 o
  -4  10   6       22.97       30.20      7.10 o
  -3  10   6       50.57       46.74      8.10 o
  -2  10   6        3.82       -1.75      4.33 o
  -1  10   6        0.25       -5.45      5.45 o
   0  10   6        5.11       -1.67      4.33 o
   1  10   6       26.40       17.72      9.42 o
   2  10   6       33.07       39.74     12.13 o
   3  10   6        0.05       -2.02      6.74 o
  -5  11   6        2.51        8.31      6.42 o
  -4  11   6        4.90       -0.17      5.66 o
  -3  11   6        0.56        0.67      5.72 o
  -2  11   6        1.89        0.41      4.72 o
  -1  11   6       25.15       11.14      4.46 o
   0  11   6       40.97       43.25      9.08 o
   1  11   6        0.09       -1.61      5.03 o
   2  11   6        2.14       12.68      9.10 o
  -4  12   6        0.12        3.62      6.90 o
  -3  12   6        2.62       11.59      7.10 o
  -2  12   6        1.75        3.77      4.99 o
  -1  12   6        1.25       -3.42      5.18 o
   0  12   6       37.85       36.44     12.47 o
   1  12   6        5.65        0.79      7.17 o
  -2  13   6        2.18        2.74      8.06 o
  -1 -15   7        1.55        1.35      7.10 o
   0 -15   7        0.76       -4.21      6.80 o
   1 -15   7        3.05       -0.19      6.47 o
   2 -15   7        3.30       -5.66      5.66 o
   3 -15   7        1.04       -4.99      4.99 o
   4 -15   7        0.06        0.00      5.24 o
  -2 -14   7       44.58       32.23      8.54 o
  -1 -14   7       12.24       10.03      6.03 o
   0 -14   7       21.96       23.78      8.06 o
   1 -14   7       12.04       16.32     15.84 o
   2 -14   7        0.89       -4.72      6.06 o
   3 -14   7        4.46       -4.65      5.73 o
   4 -14   7        0.21       -2.07      3.62 o
   5 -14   7        5.39        1.78      3.86 o
  -3 -13   7        4.72        4.91      7.10 o
  -2 -13   7       42.38       48.16      7.70 o
  -1 -13   7        2.20        4.22      5.05 o
   0 -13   7       67.05       68.27      9.49 o
   1 -13   7        0.10       -4.51      4.51 o
   2 -13   7        1.71       -2.66      5.73 o
   3 -13   7        7.90       10.24      4.89 o
   4 -13   7        1.97        3.44      2.68 o
   5 -13   7        5.75        7.19      2.41 o
  -3 -12   7       50.19       42.25      7.87 o
  -2 -12   7       54.07       59.72     10.26 o
  -1 -12   7        1.75        5.85      5.29 o
   0 -12   7        9.13        3.37      6.35 o
   1 -12   7       29.20       25.70      6.67 o
   2 -12   7       95.52       82.98      6.87 o
   3 -12   7       21.13       19.66      2.95 o
   4 -12   7       30.11       33.16      2.50 o
   5 -12   7        1.26        1.77      1.66 o
   6 -12   7        0.74        2.81      2.08 o
  -4 -11   7       28.83       32.60      8.33 o
  -3 -11   7      146.39      179.24     12.05 o
  -2 -11   7       18.39       12.89      4.61 o
  -1 -11   7        8.91       14.31      4.73 o
   0 -11   7        6.72        0.12      3.52 o
   1 -11   7       31.07       34.65      5.06 o
   2 -11   7      136.25      123.32      4.66 o
   3 -11   7        4.01        5.28      1.62 o
   4 -11   7        6.54        3.01      1.48 o
   5 -11   7        0.01       -1.26      1.26 o
   6 -11   7        0.68        1.74      1.63 o
  -5 -10   7       67.74       63.85     21.23 o
  -4 -10   7        4.77        3.11      5.54 o
  -3 -10   7       32.51       44.29      6.87 o
  -2 -10   7       25.23       28.58      4.84 o
  -1 -10   7        4.15        1.61      3.00 o
   0 -10   7      228.54      210.62      9.43 o
   1 -10   7       12.99       19.13      2.25 o
   2 -10   7      107.67      111.03      4.55 o
   3 -10   7       46.13       50.24      2.84 o
   4 -10   7        0.03        1.79      1.15 o
   5 -10   7        0.59        0.91      1.30 o
   6 -10   7        2.65        1.42      1.25 o
   7 -10   7        3.80        2.92      1.30 o
  -5  -9   7       39.64       32.96     14.49 o
  -4  -9   7       70.72       61.23      9.39 o
  -3  -9   7        8.65        0.55      5.59 o
  -2  -9   7      176.80      156.90      8.25 o
  -1  -9   7       82.94       89.56      6.05 o
   0  -9   7      450.62      452.85      7.34 o
   1  -9   7      392.50      404.64      6.02 o
   2  -9   7        4.25        1.88      1.34 o
   3  -9   7       43.03       36.95      2.25 o
   4  -9   7        9.47        7.17      1.14 o
   5  -9   7       82.62       93.04      3.41 o
   6  -9   7       13.96       17.77      2.68 o
   7  -9   7        0.31        5.66      8.09 o
  -5  -8   7        6.13       16.85      6.67 o
  -4  -8   7        3.50       -0.05      3.73 o
  -3  -8   7      151.47      144.00      8.16 o
  -2  -8   7     1262.21     1308.64     22.56 o
  -1  -8   7      178.80      169.40      7.04 o
   0  -8   7      442.08      464.88      6.17 o
   1  -8   7      612.23      601.18      7.21 o
   2  -8   7       75.36       78.91      2.60 o
   3  -8   7      282.61      308.11      3.95 o
   4  -8   7       39.08       50.36      3.42 o
   5  -8   7       58.23       50.92      3.30 o
   6  -8   7       46.90       36.53      2.48 o
   7  -8   7        0.37        9.61      8.76 o
  -6  -7   7       17.75       13.48      6.90 o
  -5  -7   7       15.12        2.64      4.50 o
  -4  -7   7      130.73      151.43     10.10 o
  -3  -7   7       10.26       11.39      3.40 o
  -2  -7   7      360.06      344.54      9.60 o
  -1  -7   7     1180.01     1125.46     11.55 o
   0  -7   7        0.52        2.34      1.10 o
   1  -7   7        1.70        1.30      1.02 o
   2  -7   7      136.18      112.39      2.01 o
   3  -7   7      555.08      562.89      6.47 o
   4  -7   7      296.33      301.36      6.44 o
   5  -7   7        1.91        1.55      1.35 o
   6  -7   7       42.42       27.50     16.17 o
   7  -7   7        0.52        4.83      6.80 o
  -6  -6   7        2.69        1.83      5.66 o
  -5  -6   7        1.07       -0.26      3.85 o
  -4  -6   7      493.45      521.61     16.05 o
  -3  -6   7     1431.95     1444.85     23.83 o
  -2  -6   7       55.95       49.72      2.94 o
  -1  -6   7     1018.71     1045.99     11.60 o
   0  -6   7     2233.66     2277.77     17.60 o
   1  -6   7     1746.40     1766.02     14.41 o
   2  -6   7      482.90      497.91      4.57 o
   3  -6   7       62.75       55.37      3.39 o
   4  -6   7      396.67      382.40      6.81 o
   5  -6   7       40.82       36.58      7.37 o
   6  -6   7        0.38       -0.59     11.79 o
   7  -6   7        1.86       -9.43      9.43 o
  -6  -5   7       80.64       76.61      9.97 o
  -5  -5   7       61.51       84.78      7.63 o
  -4  -5   7      148.00      146.12      8.93 o
  -3  -5   7     2071.91     1980.56     29.47 o
  -2  -5   7     1239.31     1187.69     14.01 o
  -1  -5   7      126.51      121.87      3.18 o
   0  -5   7      135.25      165.77      2.75 o
   1  -5   7      182.68      180.90      2.57 o
   2  -5   7     2919.37     2951.83     24.18 o
   3  -5   7      324.11      353.86      5.91 o
   4  -5   7       17.38        6.35      3.66 o
   5  -5   7       44.39       42.92      7.85 o
   6  -5   7        1.23       -1.93      5.05 o
   7  -5   7       18.86       29.18      8.54 o
  -7  -4   7        4.36        1.41      6.40 o
  -6  -4   7       27.17       29.02      5.60 o
  -5  -4   7      588.41      587.60     16.70 o
  -4  -4   7       10.38       12.23      3.75 o
  -3  -4   7      185.70      167.88      4.60 o
  -2  -4   7      940.86      982.28     11.86 o
  -1  -4   7      789.92      732.03      7.52 o
   0  -4   7     3298.60     3220.04     22.45 o
   1  -4   7       95.06      105.16      1.85 o
   2  -4   7     1847.97     1923.32     17.00 o
   3  -4   7      714.99      635.95      8.60 o
   4  -4   7       70.80       89.21      7.00 o
   5  -4   7        0.94       -5.24      5.24 o
   6  -4   7        1.20        5.24      6.14 o
   7  -4   7       11.72       10.36      7.58 o
  -7  -3   7       32.81       21.41     16.85 o
  -6  -3   7        0.75        0.02      4.92 o
  -5  -3   7      428.05      408.69     13.22 o
  -4  -3   7     1122.17     1070.38     16.50 o
  -3  -3   7      325.61      363.07      5.06 o
  -2  -3   7      368.59      371.97      7.02 o
  -1  -3   7      359.49      399.07      5.08 o
   0  -3   7     5576.52     5426.80     37.88 o
   1  -3   7     4973.33     4965.99     32.89 o
   2  -3   7       39.65       47.55      1.86 o
   3  -3   7      159.09      155.74      3.74 o
   4  -3   7        2.13        1.69      1.03 o
   5  -3   7      105.95      117.31      3.90 o
   6  -3   7       46.00       50.31      5.14 o
   7  -3   7        0.22        0.65      1.71 o
  -7  -2   7      101.80      115.29     11.19 o
  -6  -2   7       67.94       81.31      7.52 o
  -5  -2   7        1.09        0.71      2.77 o
  -4  -2   7       88.94       81.34      3.49 o
  -3  -2   7      475.77      478.20      6.12 o
  -2  -2   7     3299.12     3388.86     34.82 o
  -1  -2   7     1245.00     1223.48     10.77 o
   0  -2   7       49.41       58.16      1.87 o
   1  -2   7     1790.10     1831.57     13.12 o
   2  -2   7      941.30      980.39      8.81 o
   3  -2   7      897.56      926.01      9.58 o
   4  -2   7      174.35      181.01      5.49 o
   5  -2   7        3.60        1.02      1.69 o
   6  -2   7       61.28       62.28      5.82 o
   7  -2   7        1.03       -1.53      2.13 o
  -7  -1   7        6.72        8.58      5.46 o
  -6  -1   7      131.22      123.34     10.00 o
  -5  -1   7       73.17       77.10      7.88 o
  -4  -1   7      190.34      185.78      4.01 o
  -3  -1   7        6.30        1.91      1.27 o
  -2  -1   7      805.54      682.25      8.67 o
  -1  -1   7    10137.26    10521.77     72.46 o
   0  -1   7     2364.79     2392.94     17.14 o
   1  -1   7        2.58       11.68      0.84 o
   2  -1   7       18.81       25.93      0.92 o
   3  -1   7      448.24      473.99      5.28 o
   4  -1   7      290.20      280.60      4.46 o
   5  -1   7        9.56        8.80      1.59 o
   6  -1   7       54.96       46.85      3.15 o
   7  -1   7        5.65        2.90      1.65 o
  -7   0   7        1.44        9.11      4.50 o
  -6   0   7        0.11       -0.67      2.94 o
  -5   0   7       42.15       42.04      3.12 o
  -4   0   7     1095.41     1070.25     11.05 o
  -3   0   7     3399.58     3449.20     24.61 o
  -2   0   7      487.64      501.99      6.03 o
  -1   0   7      222.44      214.27      3.35 o
   0   0   7        9.76        3.27      0.73 o
   1   0   7      918.68      838.29      7.09 o
   2   0   7      710.04      659.40      5.78 o
   3   0   7      199.91      194.33      2.54 o
   4   0   7      494.54      511.00      5.32 o
   5   0   7      131.91      130.47      2.86 o
   6   0   7       31.49       30.16      2.50 o
   7   0   7        2.65        2.87      2.87 o
  -7   1   7        2.48       -2.28      3.97 o
  -6   1   7      111.84      111.05      6.86 o
  -5   1   7      471.70      464.35      8.34 o
  -4   1   7       17.87       15.97      1.76 o
  -3   1   7     1461.30     1461.27     12.69 o
  -2   1   7     1007.40     1015.14     12.12 o
  -1   1   7       89.06       83.52      2.35 o
   0   1   7      432.08      507.38      5.12 o
   1   1   7      374.63      424.98      4.48 o
   2   1   7     3716.14     3756.48     25.28 o
   3   1   7     1347.59     1210.25     10.74 o
   4   1   7       64.31       55.39      2.21 o
   5   1   7       39.75       41.30      2.28 o
   6   1   7        4.22        3.96      1.69 o
  -7   2   7       16.65       11.10      4.08 o
  -6   2   7       12.66       15.55      3.41 o
  -5   2   7      401.80      391.73      8.67 o
  -4   2   7       63.61       67.31      2.66 o
  -3   2   7       20.46       21.75      1.85 o
  -2   2   7     1028.28     1053.97     10.71 o
  -1   2   7      590.10      524.24      6.14 o
   0   2   7     2134.05     2038.71     16.18 o
   1   2   7      619.43      559.82      5.70 o
   2   2   7      266.46      285.96      4.03 o
   3   2   7      602.21      603.45      6.79 o
   4   2   7       61.02       61.47      2.53 o
   5   2   7       21.38       20.86      1.90 o
   6   2   7        0.26        0.58      1.66 o
  -7   3   7       40.30       39.02      5.81 o
  -6   3   7       62.23       57.70      4.36 o
  -5   3   7       94.71      104.52      5.48 o
  -4   3   7      802.96      784.53     10.45 o
  -3   3   7      597.52      623.33      7.09 o
  -2   3   7      514.84      510.98      6.18 o
  -1   3   7      244.22      246.56      4.39 o
   0   3   7     2056.19     1990.44     21.80 o
   1   3   7     1710.34     1718.79     13.65 o
   2   3   7      676.33      645.75      6.76 o
   3   3   7        8.51       10.69      1.53 o
   4   3   7       10.36       12.06      1.69 o
   5   3   7      104.05      108.25      3.76 o
   6   3   7        5.81        1.30      2.27 o
  -7   4   7       16.73       22.00      8.79 o
  -6   4   7      104.30      112.27      8.15 o
  -5   4   7       29.62       29.78      4.10 o
  -4   4   7        0.19       -0.15      1.65 o
  -3   4   7      181.54      190.10      4.42 o
  -2   4   7      799.78      758.53     10.47 o
  -1   4   7     1198.43     1240.78     14.72 o
   0   4   7       23.28       24.33      1.71 o
   1   4   7      234.41      231.36      3.85 o
   2   4   7      422.45      415.43      5.67 o
   3   4   7       73.59       74.11      2.95 o
   4   4   7       36.56       38.26      2.85 o
   5   4   7       18.91       22.42      4.67 o
   6   4   7       49.68       59.46      5.00 o
  -7   5   7        0.63        0.00      4.99 o
  -6   5   7       40.51       53.20      7.37 o
  -5   5   7       12.91       17.73      4.46 o
  -4   5   7      251.26      243.91     10.69 o
  -3   5   7       54.93       63.33      4.06 o
  -2   5   7      360.06      358.25     16.17 o
  -1   5   7     1339.50     1315.19     19.16 o
   0   5   7      119.97      130.75      6.07 o
   1   5   7       36.60       31.91      2.22 o
   2   5   7        0.73       -0.97      1.43 o
   3   5   7      110.95      117.62      7.17 o
   4   5   7      107.64       99.66      5.55 o
   5   5   7        0.08       -0.10      2.85 o
  -7   6   7        1.72        3.49     14.15 o
  -6   6   7        9.02        6.68      8.09 o
  -5   6   7        1.54       -2.18      4.03 o
  -4   6   7      112.37      123.05     10.48 o
  -3   6   7      570.46      577.54     15.43 o
  -2   6   7      135.06      138.07      7.31 o
  -1   6   7       25.31       17.45      3.61 o
   0   6   7        1.51        2.49      2.71 o
   1   6   7       44.56       52.42      4.41 o
   2   6   7      245.12      259.61     10.21 o
   3   6   7       23.67       24.64      3.66 o
   4   6   7       82.45       92.75      6.24 o
   5   6   7       67.17       74.72      6.84 o
  -7   7   7        1.79       -5.87      8.09 o
  -6   7   7        9.30       14.15      5.72 o
  -5   7   7      114.61       94.77     10.01 o
  -4   7   7        2.81        9.77      5.24 o
  -3   7   7      212.37      200.64     11.02 o
  -2   7   7      114.99      108.74      6.96 o
  -1   7   7        0.21        4.22      3.10 o
   0   7   7       15.75        4.90      3.08 o
   1   7   7      109.45       96.52      8.46 o
   2   7   7      238.29      240.66     12.87 o
   3   7   7       49.42       53.15      6.30 o
   4   7   7        0.55       -3.24      4.01 o
  -6   8   7        2.73       -2.21      5.18 o
  -5   8   7        7.53        7.05      8.42 o
  -4   8   7        3.50       -2.02      4.76 o
  -3   8   7       26.29       17.84      4.79 o
  -2   8   7       31.89       27.55      4.61 o
  -1   8   7       19.73       25.01      4.54 o
   0   8   7        0.74       -3.07      3.19 o
   1   8   7       90.65       90.26      8.17 o
   2   8   7        8.03        5.92      5.34 o
   3   8   7       10.61        6.06      5.72 o
   4   8   7       23.20       24.93      7.62 o
  -6   9   7        6.09        5.53      5.94 o
  -5   9   7        1.23       -4.29      5.18 o
  -4   9   7       42.23       32.20      7.58 o
  -3   9   7       10.69        3.95      4.90 o
  -2   9   7       51.99       64.47      7.52 o
  -1   9   7        1.70        3.98      3.53 o
   0   9   7       34.90       42.21      6.45 o
   1   9   7      125.15      129.22      9.98 o
   2   9   7        9.24        4.47     10.44 o
   3   9   7        1.63       -3.34      5.66 o
  -5  10   7        1.32        1.56      5.94 o
  -4  10   7        2.95        6.29      6.42 o
  -3  10   7        0.92       -0.59      6.40 o
  -2  10   7       19.43       26.86      5.81 o
  -1  10   7       12.50        4.04      4.32 o
   0  10   7        3.30        2.02      5.15 o
   1  10   7       15.68        8.52      5.52 o
   2  10   7        0.64        2.05      7.75 o
  -5  11   7        4.40        2.97      9.43 o
  -4  11   7        0.90       -5.24      5.46 o
  -3  11   7       17.39       28.30      8.10 o
  -2  11   7        8.49        5.10      8.17 o
  -1  11   7        8.83        9.43      5.72 o
   0  11   7       10.91       19.72      6.15 o
   1  11   7        1.05        7.75      9.77 o
  -3  12   7       22.00        7.37      7.37 o
  -2  12   7        6.13        9.16      5.96 o
  -1  12   7        0.56       -2.65      9.43 o
   0  12   7        3.65       -9.43      9.43 o
  -1 -15   8       15.75        7.70      7.85 o
   0 -15   8        0.71        0.39      6.47 o
   1 -15   8        0.31        2.10      6.42 o
   2 -15   8        1.38        8.92      6.14 o
   3 -15   8        7.04       14.31      7.08 o
   4 -15   8        2.68        5.62      4.99 o
  -2 -14   8       23.10       17.39      9.18 o
  -1 -14   8        0.09       -4.89      4.89 o
   0 -14   8        0.54        8.71      6.90 o
   1 -14   8        0.54       -5.46      5.46 o
   2 -14   8        4.60       -6.35      6.74 o
   3 -14   8        9.22       13.67      5.66 o
   4 -14   8        0.01       -2.46      2.98 o
   5 -14   8        0.55       -0.54      3.36 o
  -3 -13   8        0.95        2.49     10.11 o
  -2 -13   8       15.00       29.00      6.71 o
  -1 -13   8        8.67        9.38      5.55 o
   0 -13   8        0.11       -0.49      5.18 o
   1 -13   8       11.43        7.04      8.76 o
   2 -13   8       13.86        6.77      5.46 o
   3 -13   8       12.82       17.64      4.28 o
   4 -13   8        2.75        3.58      2.80 o
   5 -13   8        0.01       -1.01      1.71 o
  -3 -12   8        9.95        3.70      5.54 o
  -2 -12   8        0.82        0.28      5.97 o
  -1 -12   8       15.12       11.32      4.73 o
   0 -12   8       20.53       25.75      5.42 o
   1 -12   8       73.68       89.16      9.28 o
   2 -12   8       18.05       16.10      4.28 o
   3 -12   8        0.11       -1.59      1.77 o
   4 -12   8        4.43        1.42      1.96 o
   5 -12   8        0.28        2.38      1.52 o
   6 -12   8       10.00        8.66      2.06 o
  -4 -11   8        0.53        0.78      5.28 o
  -3 -11   8        6.70        3.67      5.28 o
  -2 -11   8       75.38       90.64      7.88 o
  -1 -11   8      298.55      290.28     11.93 o
   0 -11   8        6.01        2.71      3.54 o
   1 -11   8      145.12      157.13      8.93 o
   2 -11   8       65.73       64.84      3.25 o
   3 -11   8        6.65        8.87      1.73 o
   4 -11   8       25.71       30.71      2.07 o
   5 -11   8        4.30        5.00      1.69 o
   6 -11   8       11.16        7.29      1.90 o
  -5 -10   8       11.02        6.01      6.42 o
  -4 -10   8       10.32        6.64      5.18 o
  -3 -10   8       28.01       19.31      5.70 o
  -2 -10   8       56.76       61.33      6.20 o
  -1 -10   8      252.76      260.26      9.26 o
   0 -10   8      163.68      141.88      9.62 o
   1 -10   8       30.96       32.72      2.95 o
   2 -10   8       16.72       17.97      1.87 o
   3 -10   8       22.42       18.71      1.85 o
   4 -10   8      128.35      132.65      3.15 o
   5 -10   8       20.24       24.90      3.34 o
   6 -10   8        4.11        2.13      1.30 o
  -5  -9   8        0.01       -2.70      8.09 o
  -4  -9   8       10.42       17.92      5.60 o
  -3  -9   8      353.61      360.93     18.09 o
  -2  -9   8      316.99      325.04     10.53 o
  -1  -9   8       92.11       90.87      6.20 o
   0  -9   8      453.36      465.33      8.61 o
   1  -9   8      364.51      349.70      5.59 o
   2  -9   8      345.90      355.17      5.56 o
   3  -9   8       42.02       53.54      2.20 o
   4  -9   8       26.18       24.18      1.40 o
   5  -9   8       55.89       52.01      3.74 o
   6  -9   8        0.27       -1.56      1.56 o
   7  -9   8        0.00       -5.94      5.94 o
  -5  -8   8       72.37       80.98     14.82 o
  -4  -8   8        0.46        0.52      4.14 o
  -3  -8   8      288.60      287.65     11.38 o
  -2  -8   8     1208.13     1175.71     21.05 o
  -1  -8   8      303.77      291.93      8.92 o
   0  -8   8        2.61        0.43      1.13 o
   1  -8   8       74.99       84.10      3.28 o
   2  -8   8      117.58      116.94      2.97 o
   3  -8   8      365.21      367.12      4.32 o
   4  -8   8        7.83       15.42      3.35 o
   5  -8   8       13.27        9.61      2.07 o
   6  -8   8        3.78        8.71      8.09 o
   7  -8   8        0.47        8.96      8.09 o
  -6  -7   8        0.20        0.81      5.66 o
  -5  -7   8      127.68      105.23     11.44 o
  -4  -7   8      403.21      401.36     13.74 o
  -3  -7   8        0.09        1.11      2.85 o
  -2  -7   8      429.20      416.99     11.11 o
  -1  -7   8      373.16      386.92      6.15 o
   0  -7   8      447.04      426.57      5.34 o
   1  -7   8      304.80      314.91      4.47 o
   2  -7   8        2.31        0.62      0.81 o
   3  -7   8      973.53      931.33      9.48 o
   4  -7   8       67.06       64.06      3.34 o
   5  -7   8       20.45       25.46      2.51 o
   6  -7   8        5.17        4.77      5.94 o
   7  -7   8        0.06       -0.49      6.90 o
  -6  -6   8       31.18       37.42      7.85 o
  -5  -6   8        9.97       13.85      5.94 o
  -4  -6   8      598.49      566.03     16.21 o
  -3  -6   8      633.17      642.51     14.59 o
  -2  -6   8      137.30      152.10      7.14 o
  -1  -6   8        1.84        0.48      0.93 o
   0  -6   8      714.74      667.66      6.82 o
   1  -6   8     3062.83     3037.21     23.35 o
   2  -6   8      930.00      926.28      7.51 o
   3  -6   8        0.09        0.12      1.13 o
   4  -6   8       13.20       11.82      3.47 o
   5  -6   8        1.09       10.78      5.72 o
   6  -6   8        8.44        7.11      6.90 o
   7  -6   8        2.22       -3.62      7.41 o
  -6  -5   8      182.87      182.38     16.85 o
  -5  -5   8       25.51       32.60      5.96 o
  -4  -5   8       50.76       58.07      6.22 o
  -3  -5   8      355.51      298.41      8.84 o
  -2  -5   8     1076.77     1129.29     14.80 o
  -1  -5   8     3007.35     3000.23     24.02 o
   0  -5   8      364.42      360.02      4.43 o
   1  -5   8       82.91       66.25      1.88 o
   2  -5   8      220.14      209.61      3.33 o
   3  -5   8      102.22      108.71      3.57 o
   4  -5   8      122.73      131.09      3.87 o
   5  -5   8       16.06       20.50      9.77 o
   6  -5   8       13.61       21.23      7.62 o
   7  -5   8        7.03       17.81      8.42 o
  -7  -4   8        0.08       -4.51      4.51 o
  -6  -4   8       80.58       73.13      8.02 o
  -5  -4   8      261.81      225.02     11.90 o
  -4  -4   8      425.27      428.36     13.09 o
  -3  -4   8      188.04      183.73      7.20 o
  -2  -4   8        4.90        3.78      1.48 o
  -1  -4   8     2042.22     1924.76     16.01 o
   0  -4   8     3101.77     3193.71     24.43 o
   1  -4   8      648.83      647.66      5.74 o
   2  -4   8      363.23      347.01      4.11 o
   3  -4   8       34.02       29.56      2.68 o
   4  -4   8      505.13      537.26     10.09 o
   5  -4   8       29.52       35.78      7.58 o
   6  -4   8       11.16        9.50      9.10 o
   7  -4   8       21.13       13.48      8.10 o
  -7  -3   8       33.74       31.28      7.85 o
  -6  -3   8       16.31       23.02      6.17 o
  -5  -3   8        3.79        5.43      3.71 o
  -4  -3   8      130.03      139.24      8.41 o
  -3  -3   8     2220.96     2120.05     20.95 o
  -2  -3   8     2003.20     2082.29     19.97 o
  -1  -3   8        1.11        2.44      0.95 o
   0  -3   8     1027.32     1105.23      9.05 o
   1  -3   8       34.01       21.03      1.12 o
   2  -3   8     1003.52      916.83      8.60 o
   3  -3   8      193.38      193.34      4.70 o
   4  -3   8       15.46       19.89      3.47 o
   5  -3   8      142.72      150.98      6.42 o
   6  -3   8       13.81       14.86      2.23 o
   7  -3   8        6.20        8.17      1.46 o
  -7  -2   8       31.44       18.91      6.80 o
  -6  -2   8       30.70       22.47      5.25 o
  -5  -2   8      267.35      243.14     12.42 o
  -4  -2   8      415.93      417.07      9.57 o
  -3  -2   8      263.65      261.38      5.11 o
  -2  -2   8     2890.99     2923.41     25.15 o
  -1  -2   8     1556.41     1580.58     13.57 o
   0  -2   8        7.84       10.78      1.01 o
   1  -2   8      327.84      348.69      3.75 o
   2  -2   8     1017.11     1047.05      8.69 o
   3  -2   8     1412.47     1422.48     14.72 o
   4  -2   8      402.89      389.18     10.55 o
   5  -2   8      116.10       97.96      4.58 o
   6  -2   8       10.31        7.86      1.48 o
   7  -2   8        3.72        3.85      1.66 o
  -7  -1   8        1.06        8.84      6.40 o
  -6  -1   8       11.59       10.22      4.40 o
  -5  -1   8      349.57      360.13     10.52 o
  -4  -1   8     1070.72     1022.17     14.59 o
  -3  -1   8       83.43       92.99      3.71 o
  -2  -1   8      322.65      343.94      4.53 o
  -1  -1   8     1186.74     1220.38     11.14 o
   0  -1   8     2301.84     2133.55     15.78 o
   1  -1   8     1095.59     1021.53      8.67 o
   2  -1   8       71.33       61.45      1.52 o
   3  -1   8      747.57      744.26      5.89 o
   4  -1   8      247.31      237.36      4.35 o
   5  -1   8       38.38       37.39      2.00 o
   6  -1   8        3.42        0.10      1.56 o
   7  -1   8        2.35       -1.18      1.56 o
  -7   0   8       59.09       68.30      7.48 o
  -6   0   8      109.80       97.02      7.96 o
  -5   0   8       70.62       56.99      9.45 o
  -4   0   8      560.43      546.95      7.70 o
  -3   0   8     1339.68     1373.06     11.86 o
  -2   0   8     1683.90     1693.65     16.81 o
  -1   0   8      212.92      173.26      3.40 o
   0   0   8       11.93       14.36      1.12 o
   1   0   8     4396.71     4347.15     31.24 o
   2   0   8      870.91      815.15      6.95 o
   3   0   8      325.91      300.86      3.66 o
   4   0   8        9.33       14.12      1.30 o
   5   0   8        8.53        4.92      1.25 o
   6   0   8       57.58       68.64      3.41 o
  -7   1   8        4.97       14.92      4.98 o
  -6   1   8       94.81      105.65      7.16 o
  -5   1   8      244.35      245.74      7.65 o
  -4   1   8       13.18        7.58      1.59 o
  -3   1   8       23.98       26.39      1.67 o
  -2   1   8     2099.36     2106.26     20.44 o
  -1   1   8     2056.95     2006.30     21.83 o
   0   1   8     1436.38     1456.53     11.70 o
   1   1   8      166.36      186.91      3.11 o
   2   1   8       78.57       95.86      2.96 o
   3   1   8      574.93      563.56      6.44 o
   4   1   8       17.48       13.85      1.57 o
   5   1   8        5.93        7.24      1.43 o
   6   1   8       59.20       62.77      4.09 o
  -7   2   8       18.49       20.77      6.17 o
  -6   2   8       35.06       40.03      6.73 o
  -5   2   8      212.90      217.08      9.24 o
  -4   2   8      321.19      337.47      7.37 o
  -3   2   8      816.56      812.82     10.07 o
  -2   2   8       27.83       34.43      1.92 o
  -1   2   8     2677.76     2743.20     23.96 o
   0   2   8     1947.70     1988.63     21.69 o
   1   2   8      168.78      154.25      3.01 o
   2   2   8      220.57      211.26      3.71 o
   3   2   8       26.21       35.50      2.02 o
   4   2   8      294.38      300.38      4.93 o
   5   2   8       64.16       56.12      2.76 o
   6   2   8        4.22        4.27      2.13 o
  -7   3   8       14.24       11.10      4.79 o
  -6   3   8       10.49       16.85      4.46 o
  -5   3   8       28.13       29.37      4.64 o
  -4   3   8        2.96        0.30      2.09 o
  -3   3   8      948.45      952.28     10.89 o
  -2   3   8     1116.09     1113.17     12.44 o
  -1   3   8       91.43      101.42      4.05 o
   0   3   8      196.44      208.68      4.04 o
   1   3   8        8.91       10.46      1.38 o
   2   3   8      170.34      168.18      3.50 o
   3   3   8      210.19      202.64      4.10 o
   4   3   8        0.03        1.29      1.40 o
   5   3   8       90.88      103.98      4.23 o
   6   3   8       38.11       39.69      4.90 o
  -7   4   8        3.34        7.19      4.67 o
  -6   4   8       19.01       20.76      6.42 o
  -5   4   8      115.59      119.40     20.89 o
  -4   4   8      418.53      433.78     13.35 o
  -3   4   8       65.11       66.37      4.43 o
  -2   4   8      892.35      860.66     13.62 o
  -1   4   8      450.82      450.47      9.55 o
   0   4   8        4.04        3.16      1.50 o
   1   4   8       53.45       51.71      2.42 o
   2   4   8      720.79      735.67     10.49 o
   3   4   8      386.30      372.49      6.09 o
   4   4   8       38.85       40.30      3.12 o
   5   4   8       12.71       15.22      3.25 o
  -7   5   8        0.35       -0.35      4.99 o
  -6   5   8        0.15       -7.08      7.08 o
  -5   5   8       19.39       25.21      6.42 o
  -4   5   8       60.08       48.14      5.93 o
  -3   5   8       11.02       10.30      3.75 o
  -2   5   8      236.07      210.19      7.89 o
  -1   5   8      157.72      149.16      6.32 o
   0   5   8      556.02      551.49     11.19 o
   1   5   8        3.80        5.61      2.38 o
   2   5   8       95.80       98.19      6.30 o
   3   5   8       76.77       86.92      4.47 o
   4   5   8        9.89        7.32      3.00 o
   5   5   8       32.63       37.63      4.78 o
  -7   6   8        0.06       -3.34      6.40 o
  -6   6   8       33.70       27.28      6.90 o
  -5   6   8        8.67        4.04      4.76 o
  -4   6   8        6.86        7.75      4.76 o
  -3   6   8      212.75      210.34     10.57 o
  -2   6   8      159.64      170.74      8.49 o
  -1   6   8      242.05      280.08      9.18 o
   0   6   8       18.65       12.93      3.53 o
   1   6   8      203.18      214.96      9.92 o
   2   6   8      208.09      188.36     12.87 o
   3   6   8        0.82       -3.23      3.23 o
   4   6   8        1.54        3.33      4.01 o
  -6   7   8       18.33       18.48      6.62 o
  -5   7   8        3.52       -0.91      5.73 o
  -4   7   8        1.42        1.35      4.76 o
  -3   7   8        5.02        3.23      3.54 o
  -2   7   8        9.70        8.14      3.51 o
  -1   7   8      151.10      151.60      8.41 o
   0   7   8       30.86       42.75      8.75 o
   1   7   8       82.45       62.40      6.59 o
   2   7   8       65.27       56.89      9.77 o
   3   7   8       14.92       23.15      6.62 o
   4   7   8       20.88       14.78      6.42 o
  -6   8   8        6.72        4.79      8.42 o
  -5   8   8        3.75        5.77      5.46 o
  -4   8   8        4.53        6.68      5.18 o
  -3   8   8       15.64       29.36      5.67 o
  -2   8   8       51.45       68.31      6.78 o
  -1   8   8      225.76      199.99     10.10 o
   0   8   8       84.86       94.91      8.75 o
   1   8   8       59.63       73.25     11.39 o
   2   8   8        3.56        4.04      5.72 o
   3   8   8        4.37        8.09      6.19 o
  -6   9   8        2.86       -1.51      5.94 o
  -5   9   8       12.26       17.69      7.37 o
  -4   9   8        0.79        3.71      6.19 o
  -3   9   8        9.12       12.10      5.45 o
  -2   9   8      135.32      146.76     10.75 o
  -1   9   8       13.01       30.19      5.55 o
   0   9   8        3.64        3.38      4.81 o
   1   9   8       15.71       14.63      7.58 o
   2   9   8       17.67       46.18      8.81 o
   3   9   8       36.92       48.92      9.76 o
  -5  10   8        0.68        5.47      7.08 o
  -4  10   8        5.44        5.03      6.14 o
  -3  10   8        1.10        0.90      6.42 o
  -2  10   8       47.59       29.92      6.71 o
  -1  10   8       52.33       47.59      7.22 o
   0  10   8        0.70        3.02      4.85 o
   1  10   8        0.77        3.77      6.42 o
   2  10   8       18.26        7.74      7.28 o
  -4  11   8        5.04       12.93      8.76 o
  -3  11   8        4.25        1.32      6.80 o
  -2  11   8        0.26       -3.98      4.64 o
  -1  11   8        0.13       -6.14      6.14 o
   0  11   8        7.86        8.24      5.81 o
   1  11   8       14.37       17.04      9.10 o
  -2  12   8       11.36        0.84      6.79 o
  -1  12   8        7.43        6.30      6.90 o
   0 -15   9        1.10        6.61     22.24 o
   1 -15   9        1.44        0.67      6.19 o
   2 -15   9        2.67        5.82      6.74 o
   3 -15   9        0.03        4.34      5.46 o
   4 -15   9        0.25        5.04      5.16 o
  -2 -14   9        1.01       -2.09      5.52 o
  -1 -14   9       16.66       13.81      7.15 o
   0 -14   9       31.10       20.72      9.43 o
   1 -14   9        0.77        2.31      5.34 o
   2 -14   9       23.63       22.24      6.67 o
   3 -14   9        2.91       -3.70      3.85 o
   4 -14   9        1.65        1.22      3.44 o
   5 -14   9        2.71        4.69      2.63 o
  -3 -13   9        0.85       -1.56      6.14 o
  -2 -13   9        1.49        2.99      5.70 o
  -1 -13   9       56.82       57.71      8.10 o
   0 -13   9       63.75       63.31     10.44 o
   1 -13   9       13.31       15.19      6.14 o
   2 -13   9       19.88       15.11      5.66 o
   3 -13   9        0.24       -0.35      3.74 o
   4 -13   9        4.30        4.07      2.36 o
   5 -13   9       15.80        9.65      2.03 o
  -3 -12   9       14.03        4.84      6.15 o
  -2 -12   9      109.92      129.66     12.96 o
  -1 -12   9       34.40       28.99      6.09 o
   0 -12   9       39.67       51.09      8.33 o
   1 -12   9       38.09       36.43      6.67 o
   2 -12   9       26.17       20.74      4.40 o
   3 -12   9       36.71       37.24      2.74 o
   4 -12   9        1.44        1.44      1.57 o
   5 -12   9        6.46        3.25      1.94 o
   6 -12   9        3.32        0.78      1.77 o
  -4 -11   9       27.27       52.82     10.23 o
  -3 -11   9        8.48        7.03      5.03 o
  -2 -11   9      167.49      191.37     12.05 o
  -1 -11   9      236.01      226.10     12.29 o
   0 -11   9       10.50        4.07      3.97 o
   1 -11   9        4.15        6.58      3.85 o
   2 -11   9       39.15       46.09      3.02 o
   3 -11   9       37.61       41.12      2.78 o
   4 -11   9       27.52       30.71      1.95 o
   5 -11   9        0.19        0.72      1.69 o
   6 -11   9        0.68       -0.28      1.44 o
  -4 -10   9      104.77      110.25     12.64 o
  -3 -10   9       89.19       69.96      8.87 o
  -2 -10   9       39.09       60.40      6.61 o
  -1 -10   9      241.22      280.03     11.41 o
   0 -10   9      150.94      158.93      9.32 o
   1 -10   9      112.98      113.00      5.93 o
   2 -10   9       28.03       34.76      2.35 o
   3 -10   9       15.82       14.58      1.62 o
   4 -10   9      132.42      122.23      3.26 o
   5 -10   9        1.96        2.21      1.30 o
   6 -10   9        2.74        4.79      2.14 o
  -5  -9   9        7.03        0.31      6.14 o
  -4  -9   9       71.92       72.71      8.03 o
  -3  -9   9      323.10      326.54     11.37 o
  -2  -9   9      241.60      248.24     10.12 o
  -1  -9   9       11.44       13.12      3.42 o
   0  -9   9        3.25        3.38      2.90 o
   1  -9   9      402.38      399.66      6.36 o
   2  -9   9      367.76      378.36      6.02 o
   3  -9   9       48.98       56.61      2.28 o
   4  -9   9       11.56        6.13      1.41 o
   5  -9   9        0.82        1.43      2.63 o
   6  -9   9        0.35        2.70      6.67 o
  -5  -8   9      143.67      124.34     12.36 o
  -4  -8   9        0.12       -0.96      4.14 o
  -3  -8   9       85.87       80.85      6.64 o
  -2  -8   9      235.13      229.26      8.75 o
  -1  -8   9      613.17      604.43     14.83 o
   0  -8   9      784.44      774.35      8.58 o
   1  -8   9       10.21        9.97      1.42 o
   2  -8   9       90.90       81.42      2.61 o
   3  -8   9        7.12       10.85      1.11 o
   4  -8   9        2.10        2.86      1.94 o
   5  -8   9       21.86       27.39      2.38 o
   6  -8   9        0.30        1.70      6.90 o
   7  -8   9        2.71        4.07      6.90 o
  -6  -7   9        8.57        7.36      6.14 o
  -5  -7   9      154.77      153.28     13.57 o
  -4  -7   9      212.43      248.06     12.68 o
  -3  -7   9      372.98      367.00     10.95 o
  -2  -7   9       63.53       73.46      4.98 o
  -1  -7   9      264.80      287.93      5.87 o
   0  -7   9     1182.60     1116.84     10.36 o
   1  -7   9      470.79      472.74      5.79 o
   2  -7   9       17.09       21.29      1.30 o
   3  -7   9       63.87       52.19      1.91 o
   4  -7   9       24.95       27.69      2.52 o
   5  -7   9      125.69      121.89     12.14 o
   6  -7   9        0.46       11.10      6.96 o
   7  -7   9        5.89        3.50      7.45 o
  -6  -6   9       39.79       44.32      8.81 o
  -5  -6   9        5.92       19.47      6.62 o
  -4  -6   9        5.57       -0.07      3.73 o
  -3  -6   9      410.99      391.05     13.39 o
  -2  -6   9     1294.94     1292.31     21.56 o
  -1  -6   9      585.62      614.11      6.90 o
   0  -6   9      350.86      353.20      4.70 o
   1  -6   9      150.21      145.12      2.91 o
   2  -6   9       53.59       50.98      1.63 o
   3  -6   9      145.27      152.08      3.20 o
   4  -6   9       33.37       41.39      2.92 o
   5  -6   9        0.85       -3.23      5.39 o
   6  -6   9        7.93       -5.05      5.05 o
   7  -6   9        0.08       -5.01      6.62 o
  -6  -5   9       51.76       38.77      8.10 o
  -5  -5   9      106.48       99.40     10.45 o
  -4  -5   9      243.62      226.80      9.98 o
  -3  -5   9       79.16       73.91      5.55 o
  -2  -5   9     1113.22     1048.73     20.13 o
  -1  -5   9     1700.09     1670.32     13.00 o
   0  -5   9      586.15      570.60      6.41 o
   1  -5   9        2.48        2.52      0.88 o
   2  -5   9       15.65       18.70      1.13 o
   3  -5   9      553.87      528.10      8.45 o
   4  -5   9      248.53      269.41      5.53 o
   5  -5   9       42.83       58.12     15.84 o
   6  -5   9       37.95       22.91      8.10 o
   7  -5   9        1.88        2.70      7.77 o
  -6  -4   9        0.80       -2.89      4.24 o
  -5  -4   9        9.33       -0.81      3.54 o
  -4  -4   9      948.96      900.87     20.74 o
  -3  -4   9     1348.05     1362.31     20.19 o
  -2  -4   9       22.44       21.43      2.15 o
  -1  -4   9      243.10      256.50      3.91 o
   0  -4   9     1329.47     1321.90     11.18 o
   1  -4   9     1151.03     1081.83      8.54 o
   2  -4   9      427.72      422.75      3.89 o
   3  -4   9       86.90       80.42      2.86 o
   4  -4   9      260.20      234.58      5.33 o
   5  -4   9       64.97       67.54      2.88 o
   6  -4   9        4.00        1.64      8.76 o
   7  -4   9        1.18       -6.90      6.90 o
  -7  -3   9       22.50       25.18      9.77 o
  -6  -3   9      199.81      231.83     12.90 o
  -5  -3   9      168.63      162.46     10.06 o
  -4  -3   9        7.51        7.27      3.00 o
  -3  -3   9      693.20      745.99     13.19 o
  -2  -3   9     1449.38     1479.90     16.69 o
  -1  -3   9      930.52      907.48      8.60 o
   0  -3   9       28.70       23.71      1.60 o
   1  -3   9      974.27      958.87      8.41 o
   2  -3   9     1930.27     1946.90     13.53 o
   3  -3   9      176.80      171.66      3.34 o
   4  -3   9       26.17       31.08      2.54 o
   5  -3   9        0.16        0.77      1.63 o
   6  -3   9        3.65        3.45      1.81 o
   7  -3   9       13.12       12.90      2.16 o
  -7  -2   9        1.22       -4.04      5.18 o
  -6  -2   9      110.26      102.99      9.40 o
  -5  -2   9      183.13      202.83     10.46 o
  -4  -2   9      240.32      212.86      7.91 o
  -3  -2   9       56.90       61.37      3.78 o
  -2  -2   9      215.50      207.63      4.78 o
  -1  -2   9     5715.86     5955.29     40.70 o
   0  -2   9     2014.39     1847.88     14.15 o
   1  -2   9      404.54      419.30      4.88 o
   2  -2   9      430.95      438.06      4.27 o
   3  -2   9        3.76        8.05      1.48 o
   4  -2   9      246.20      248.02      6.14 o
   5  -2   9        2.01        4.15      2.03 o
   6  -2   9        1.42       -0.07      1.44 o
   7  -2   9       40.02       41.14      3.34 o
  -7  -1   9       45.96       72.43     13.81 o
  -6  -1   9        2.33        3.24      4.06 o
  -5  -1   9      189.61      204.34      9.06 o
  -4  -1   9      928.69      896.14     17.25 o
  -3  -1   9     1074.28     1056.12     14.84 o
  -2  -1   9     2111.39     2099.39     19.20 o
  -1  -1   9      325.19      329.11      4.97 o
   0  -1   9     2903.68     3088.74     23.17 o
   1  -1   9     1706.73     1678.65     13.40 o
   2  -1   9       30.89       36.75      1.39 o
   3  -1   9      192.62      172.42      2.49 o
   4  -1   9      165.00      181.06      3.13 o
   5  -1   9      173.37      172.94      3.82 o
   6  -1   9       25.66       27.74      2.30 o
  -7   0   9      155.55      178.43     13.79 o
  -6   0   9       65.13       74.37      6.26 o
  -5   0   9       10.61        3.52      4.73 o
  -4   0   9      124.93      117.37      6.51 o
  -3   0   9      214.22      217.49      4.91 o
  -2   0   9     1486.37     1497.90     14.74 o
  -1   0   9      809.24      815.32      9.00 o
   0   0   9      373.12      379.23      4.84 o
   1   0   9      385.01      408.02      4.87 o
   2   0   9      170.56      177.89      3.04 o
   3   0   9      108.38       93.07      3.21 o
   4   0   9      105.65      104.72      2.75 o
   5   0   9       12.86       15.13      1.73 o
   6   0   9       32.30       32.61      3.63 o
  -7   1   9       14.51       21.25      6.14 o
  -6   1   9        7.90       14.56      3.95 o
  -5   1   9      121.01      114.45      8.02 o
  -4   1   9      322.63      323.78      9.25 o
  -3   1   9      398.05      397.37      6.76 o
  -2   1   9     1344.22     1392.30     18.47 o
  -1   1   9     2791.48     2729.25     22.55 o
   0   1   9     1057.19     1116.64      9.68 o
   1   1   9        4.37        8.09      1.18 o
   2   1   9      135.16      146.75      3.11 o
   3   1   9      993.10     1038.08     10.06 o
   4   1   9      273.08      273.92      5.53 o
   5   1   9        0.58        0.32      1.32 o
   6   1   9       18.60       16.73      3.18 o
  -7   2   9        5.92        9.18      4.36 o
  -6   2   9        0.24        2.12      8.76 o
  -5   2   9       57.29       59.52      6.15 o
  -4   2   9      418.86      408.78     10.47 o
  -3   2   9      521.51      549.40      9.55 o
  -2   2   9        8.49        4.79      1.41 o
  -1   2   9      267.24      311.26      5.85 o
   0   2   9      699.69      666.04      7.18 o
   1   2   9      853.76      841.36      8.83 o
   2   2   9       10.30       10.29      1.55 o
   3   2   9        6.39        7.39      1.45 o
   4   2   9      104.96      112.29      3.58 o
   5   2   9        9.71       11.44      1.87 o
   6   2   9       15.13       11.64      2.45 o
  -7   3   9        5.78       15.13      4.89 o
  -6   3   9       11.36        7.88      6.74 o
  -5   3   9      197.10      195.50     13.34 o
  -4   3   9       12.67        9.90      5.67 o
  -3   3   9       18.42       18.98      2.17 o
  -2   3   9      743.31      753.50     12.48 o
  -1   3   9      177.59      187.54      5.42 o
   0   3   9      398.08      381.52      5.80 o
   1   3   9      613.31      622.12     12.33 o
   2   3   9      411.25      419.05      7.15 o
   3   3   9      204.00      190.32      4.16 o
   4   3   9       11.78       13.92      1.87 o
   5   3   9        3.02        4.27      2.42 o
  -7   4   9        1.65        7.55      5.66 o
  -6   4   9       44.18       56.85     19.21 o
  -5   4   9      129.21      164.05     12.62 o
  -4   4   9        4.62        5.74      4.21 o
  -3   4   9       18.76       16.45      3.61 o
  -2   4   9      105.70      105.38      6.39 o
  -1   4   9      316.19      322.22      8.30 o
   0   4   9      710.50      708.70     12.89 o
   1   4   9        6.11       10.17      2.17 o
   2   4   9      276.76      283.74      5.68 o
   3   4   9      139.55      148.04      5.21 o
   4   4   9       18.37       17.86      3.08 o
   5   4   9       30.43       33.72      4.01 o
  -7   5   9       13.82        3.34     11.12 o
  -6   5   9        0.07       -3.03      5.24 o
  -5   5   9       68.51       53.71      8.33 o
  -4   5   9        3.62        4.60      4.11 o
  -3   5   9        0.43        3.59      3.46 o
  -2   5   9      202.50      219.23      8.30 o
  -1   5   9        9.78       16.65      3.61 o
   0   5   9      946.31      899.76     17.90 o
   1   5   9      352.50      358.81     11.93 o
   2   5   9       38.06       34.02      4.85 o
   3   5   9        4.30        5.32      2.95 o
   4   5   9        0.07       -3.10      3.10 o
   5   5   9       31.43       25.47      4.91 o
  -6   6   9       12.16        6.15      5.94 o
  -5   6   9       25.84       14.13      9.77 o
  -4   6   9       76.31      102.31      8.51 o
  -3   6   9       21.79       27.14      5.28 o
  -2   6   9      103.33      100.99      6.97 o
  -1   6   9      485.04      528.63     13.39 o
   0   6   9        8.52        5.43      4.14 o
   1   6   9       16.97       12.33      4.64 o
   2   6   9       78.21       76.86      9.28 o
   3   6   9       37.02       25.51      6.90 o
   4   6   9       57.34       62.65      8.81 o
  -6   7   9        8.99       11.22     12.47 o
  -5   7   9        1.82       -2.55      5.46 o
  -4   7   9       40.73       47.83      8.25 o
  -3   7   9       15.13       20.66      6.62 o
  -2   7   9       78.72       65.62      8.07 o
  -1   7   9      324.29      294.41     14.57 o
   0   7   9      161.18      171.08     15.23 o
   1   7   9       14.15       17.44      5.03 o
   2   7   9        0.00       -4.85      4.85 o
   3   7   9       75.55       62.68     13.81 o
   4   7   9       31.61       34.60      8.06 o
  -6   8   9        0.26       -5.46      5.46 o
  -5   8   9        1.00       -3.62      7.08 o
  -4   8   9        1.83        0.17      5.66 o
  -3   8   9       76.15       84.10      9.18 o
  -2   8   9        3.81        2.13      4.64 o
  -1   8   9        0.40       -0.01      3.76 o
   0   8   9        6.56        6.65      4.41 o
   1   8   9       43.10       59.98     13.81 o
   2   8   9       63.18       77.26     10.71 o
   3   8   9        0.21       -1.68      6.19 o
  -5   9   9       48.96       54.59     10.24 o
  -4   9   9        0.00        7.94      7.41 o
  -3   9   9       24.82       27.40      6.61 o
  -2   9   9       29.57       26.76      6.43 o
  -1   9   9       38.94       48.06      6.44 o
   0   9   9       39.10       41.43      6.98 o
   1   9   9        3.86        0.17      6.42 o
   2   9   9       70.92       58.92      9.97 o
  -4  10   9        2.08       -4.30      5.66 o
  -3  10   9       14.86       -5.18      5.18 o
  -2  10   9        0.05        2.02      5.06 o
  -1  10   9       11.92        1.22      6.07 o
   0  10   9       24.07       39.53      7.49 o
   1  10   9       19.29       28.96     13.81 o
  -3  11   9        3.25       -0.67      6.19 o
  -2  11   9       18.51       32.19      7.63 o
  -1  11   9        0.13        0.34      6.67 o
   0  11   9       18.97        2.24      7.41 o
   0 -15  10        0.04       -3.28      6.90 o
   1 -15  10        4.31       -5.18      5.18 o
   2 -15  10        1.14        2.02      5.72 o
   3 -15  10        0.63        0.34      5.24 o
  -2 -14  10       12.03       14.76      6.62 o
  -1 -14  10       39.89       39.67     12.47 o
   0 -14  10       22.08       13.01     11.79 o
   1 -14  10        0.06        3.37      5.72 o
   2 -14  10        0.63       12.47      5.72 o
   3 -14  10        9.89       11.88      4.75 o
   4 -14  10        4.87        6.46      3.62 o
  -3 -13  10       33.45       29.23      8.81 o
  -2 -13  10        2.46        1.36      5.25 o
  -1 -13  10       29.40       51.64     11.54 o
   0 -13  10       51.61       50.72      9.10 o
   1 -13  10       30.88       41.47      7.62 o
   2 -13  10       20.95       20.38      6.40 o
   3 -13  10        0.00       -1.86      3.46 o
   4 -13  10        2.67        0.33      2.00 o
   5 -13  10       10.26        4.25      2.21 o
  -3 -12  10       57.12       54.90      9.87 o
  -2 -12  10       80.03       87.61      9.17 o
  -1 -12  10       31.06       29.54      6.70 o
   0 -12  10        2.42        1.01      5.24 o
   1 -12  10        0.03       -0.11      4.51 o
   2 -12  10       70.04       74.18      8.27 o
   3 -12  10       14.66       18.59      2.52 o
   4 -12  10        0.36        0.55      1.44 o
   5 -12  10        1.67        1.35      2.20 o
  -4 -11  10       53.80       43.31      8.12 o
  -3 -11  10       15.91        8.73      5.75 o
  -2 -11  10       22.20       31.90      6.35 o
  -1 -11  10       79.05       80.44      7.88 o
   0 -11  10      121.41      121.04     10.45 o
   1 -11  10       93.49      108.66      8.22 o
   2 -11  10       68.51       68.82      3.33 o
   3 -11  10       10.52       11.19      1.74 o
   4 -11  10        0.76        1.20      1.42 o
   5 -11  10        0.08       -2.26      2.26 o
   6 -11  10        4.43        5.39      1.57 o
  -4 -10  10      105.08      124.73     11.10 o
  -3 -10  10       46.72       48.13      6.23 o
  -2 -10  10      131.62      121.75      8.24 o
  -1 -10  10        0.02        0.23      3.62 o
   0 -10  10      252.07      271.26     10.76 o
   1 -10  10      342.27      333.67      7.17 o
   2 -10  10        6.42        6.04      1.63 o
   3 -10  10        1.64        2.29      1.41 o
   4 -10  10        5.35        2.45      1.14 o
   5 -10  10        1.22       -0.75      1.90 o
   6 -10  10       20.66       17.94      2.70 o
  -5  -9  10        6.98        8.57     10.78 o
  -4  -9  10        0.02       -2.01      4.93 o
  -3  -9  10       19.36       19.74      4.96 o
  -2  -9  10      333.89      320.95     18.54 o
  -1  -9  10      414.89      403.44     12.96 o
   0  -9  10       18.35       17.79      3.40 o
   1  -9  10      109.29      104.12      3.50 o
   2  -9  10        1.51        1.77      1.28 o
   3  -9  10        0.90        0.41      1.14 o
   4  -9  10       11.42       19.42      1.58 o
   5  -9  10        0.31        1.15      3.85 o
   6  -9  10        0.07       -9.10      9.10 o
  -5  -8  10       70.70       69.98     12.80 o
  -4  -8  10      102.96       99.22      9.34 o
  -3  -8  10      160.14      155.32      8.92 o
  -2  -8  10       14.33       17.57      3.93 o
  -1  -8  10      551.57      517.51     10.25 o
   0  -8  10      360.22      357.70      5.84 o
   1  -8  10       11.09       14.21      1.69 o
   2  -8  10        3.66        4.27      1.25 o
   3  -8  10        9.51        8.80      1.04 o
   4  -8  10      123.43      126.75      5.41 o
   5  -8  10       21.41       30.27      1.96 o
   6  -8  10        3.21       -5.80      6.62 o
  -6  -7  10        0.60        0.19      5.94 o
  -5  -7  10        0.01       -1.73      9.43 o
  -4  -7  10       61.25       50.21      6.43 o
  -3  -7  10      777.26      812.76     17.42 o
  -2  -7  10      399.37      385.31      8.62 o
  -1  -7  10      231.37      227.03      6.52 o
   0  -7  10      207.09      219.44      5.50 o
   1  -7  10      535.86      539.76      6.43 o
   2  -7  10      408.30      409.59      4.81 o
   3  -7  10       53.03       61.89      1.77 o
   4  -7  10       41.50       32.17      2.59 o
   5  -7  10       40.05       34.03      8.10 o
   6  -7  10        3.01        6.31      6.62 o
   7  -7  10        0.69       15.26      8.06 o
  -6  -6  10       40.17       41.83      8.33 o
  -5  -6  10      277.72      306.02     15.96 o
  -4  -6  10       18.96       13.43      7.95 o
  -3  -6  10      192.07      200.93      8.88 o
  -2  -6  10      688.24      692.66     14.57 o
  -1  -6  10      494.45      505.25      7.54 o
   0  -6  10      599.06      607.40      6.80 o
   1  -6  10       29.07       23.82      1.55 o
   2  -6  10      342.06      332.59      4.04 o
   3  -6  10      397.14      417.51      5.62 o
   4  -6  10       12.35        6.03      1.67 o
   5  -6  10        0.76        2.49      7.08 o
   6  -6  10        0.04       -0.58      7.10 o
   7  -6  10        0.21        3.00     11.46 o
  -6  -5  10        9.28       -1.68     10.11 o
  -5  -5  10      367.44      366.70     16.91 o
  -4  -5  10      252.90      266.57     15.31 o
  -3  -5  10       46.90       45.92      4.78 o
  -2  -5  10       59.44       66.02      4.37 o
  -1  -5  10      314.01      316.82      4.53 o
   0  -5  10     3056.25     3106.51     21.66 o
   1  -5  10      589.60      559.03      5.33 o
   2  -5  10       26.06       20.41      1.42 o
   3  -5  10      314.39      292.60      4.58 o
   4  -5  10        1.08       -0.91      2.67 o
   5  -5  10       66.07       75.46      9.06 o
   6  -5  10        0.71       -5.80     10.44 o
   7  -5  10        2.00       -0.84      7.75 o
  -6  -4  10       82.01       88.66     10.71 o
  -5  -4  10       26.67       25.24      5.12 o
  -4  -4  10      308.85      318.01     16.05 o
  -3  -4  10     1178.94     1091.82     17.66 o
  -2  -4  10      939.25      974.50     15.42 o
  -1  -4  10     1066.77     1040.23     10.32 o
   0  -4  10     1322.50     1350.58     11.65 o
   1  -4  10     2106.46     2126.25     15.92 o
   2  -4  10      508.10      507.11      5.14 o
   3  -4  10       73.14       70.36      2.20 o
   4  -4  10       87.74       73.73      3.67 o
   5  -4  10       73.29       79.80      3.48 o
   6  -4  10       53.50       48.32     10.17 o
   7  -4  10        1.65       -6.42      6.42 o
  -6  -3  10      391.38      394.12     15.02 o
  -5  -3  10       43.68       47.83      6.30 o
  -4  -3  10        1.00       -1.52      2.63 o
  -3  -3  10        3.36        0.96      2.17 o
  -2  -3  10      513.84      515.02      8.99 o
  -1  -3  10     1991.70     2037.49     15.91 o
   0  -3  10        4.79        2.14      1.07 o
   1  -3  10      539.59      570.43      5.74 o
   2  -3  10      479.89      478.00      4.67 o
   3  -3  10        7.05        9.00      1.38 o
   4  -3  10       38.00       42.89      3.44 o
   5  -3  10        3.04        0.78      1.73 o
   6  -3  10        7.70        4.07      2.00 o
  -7  -2  10        5.01       -3.34      5.46 o
  -6  -2  10       71.99       68.29      7.76 o
  -5  -2  10       62.04       69.80      8.75 o
  -4  -2  10      292.10      261.97     10.49 o
  -3  -2  10      630.13      597.44     11.62 o
  -2  -2  10        7.21        2.77      1.58 o
  -1  -2  10     2751.90     2807.86     21.66 o
   0  -2  10     3506.82     3474.82     24.89 o
   1  -2  10      379.70      396.29      4.94 o
   2  -2  10       18.37       23.73      1.32 o
   3  -2  10      210.82      207.27      2.91 o
   4  -2  10      609.36      619.19      7.31 o
   5  -2  10       84.89       90.10      2.83 o
   6  -2  10        4.36        2.22      1.43 o
  -7  -1  10       46.66       57.62      9.28 o
  -6  -1  10        8.72        3.35      4.14 o
  -5  -1  10        1.09        1.31      3.15 o
  -4  -1  10      456.05      421.76     11.27 o
  -3  -1  10     1583.89     1561.26     24.81 o
  -2  -1  10      798.64      775.24     10.45 o
  -1  -1  10      253.64      241.64      4.14 o
   0  -1  10      504.40      566.84      6.28 o
   1  -1  10      691.67      714.69      7.82 o
   2  -1  10      746.13      725.96      7.26 o
   3  -1  10        7.89        9.75      1.20 o
   4  -1  10       73.88       76.01      2.27 o
   5  -1  10       72.67       75.78      3.17 o
   6  -1  10        0.05       -1.54      1.54 o
  -7   0  10        8.13        9.39      6.90 o
  -6   0  10       48.28       44.67      5.49 o
  -5   0  10      136.25      131.52      8.81 o
  -4   0  10      209.83      188.96      7.89 o
  -3   0  10      196.63      194.30      6.68 o
  -2   0  10      210.95      220.07      6.36 o
  -1   0  10      515.42      517.79      7.31 o
   0   0  10      216.51      194.13      3.31 o
   1   0  10       18.67       19.42      1.91 o
   2   0  10     1051.61     1104.81     10.16 o
   3   0  10      489.23      496.62      5.93 o
   4   0  10       18.28       10.49      1.54 o
   5   0  10       19.33       15.65      2.23 o
   6   0  10        1.18        1.08      2.00 o
  -7   1  10       16.63       16.85      6.90 o
  -6   1  10        0.58        8.24      4.53 o
  -5   1  10      255.82      251.33     10.57 o
  -4   1  10      563.92      547.31     18.81 o
  -3   1  10       59.59       65.27      3.73 o
  -2   1  10       72.18       77.51      4.73 o
  -1   1  10      915.95      921.51     10.19 o
   0   1  10      934.19      944.96      8.83 o
   1   1  10     1402.89     1349.40     11.90 o
   2   1  10       72.42       70.76      2.56 o
   3   1  10      386.92      410.55      6.53 o
   4   1  10      117.72      112.41      3.79 o
   5   1  10        8.80        9.30      1.90 o
   6   1  10       21.29       13.57      2.64 o
  -7   2  10       24.69       29.65     10.01 o
  -6   2  10       73.41       88.11     10.24 o
  -5   2  10       26.70       28.89      6.67 o
  -4   2  10      445.18      429.39     11.04 o
  -3   2  10      108.67      111.56      6.37 o
  -2   2  10       72.41       73.89      3.21 o
  -1   2  10      379.62      389.31      8.44 o
   0   2  10       20.71       30.71      2.98 o
   1   2  10     2288.58     2297.05     20.75 o
   2   2  10      306.79      291.71      6.06 o
   3   2  10        8.89        9.20      1.63 o
   4   2  10       18.20       19.05      2.10 o
   5   2  10        0.46       -1.38      1.89 o
  -7   3  10        8.39        5.00      5.28 o
  -6   3  10       45.58       63.26      9.05 o
  -5   3  10       30.93       23.83      6.42 o
  -4   3  10       64.03       52.37      6.20 o
  -3   3  10       96.40       88.67      6.31 o
  -2   3  10      149.24      157.39      7.83 o
  -1   3  10      624.95      618.82     16.26 o
   0   3  10      363.20      355.36      7.73 o
   1   3  10      148.76      150.07      4.43 o
   2   3  10      122.47      137.26      4.42 o
   3   3  10       88.96       84.24      3.48 o
   4   3  10       55.24       53.25      3.24 o
   5   3  10       26.58       17.96      3.45 o
  -7   4  10        1.60        0.57      5.94 o
  -6   4  10        3.49        6.15      6.40 o
  -5   4  10       68.47       84.43     10.78 o
  -4   4  10       13.91       24.37      5.36 o
  -3   4  10      342.28      380.28     14.69 o
  -2   4  10       23.78       21.20      3.95 o
  -1   4  10      645.87      622.76     13.89 o
   0   4  10     1354.28     1252.33     19.52 o
   1   4  10      236.36      215.23     13.56 o
   2   4  10       59.88       62.96      4.49 o
   3   4  10        7.07        8.89      2.72 o
   4   4  10      134.60      150.77      7.42 o
   5   4  10       34.55       29.88      5.21 o
  -6   5  10        0.46        3.21      5.94 o
  -5   5  10        0.73        1.67      5.46 o
  -4   5  10       66.52       75.83     11.68 o
  -3   5  10      195.30      200.18     11.54 o
  -2   5  10      354.19      373.37     11.19 o
  -1   5  10        4.90        4.79      3.28 o
   0   5  10        6.96       -0.91      3.17 o
   1   5  10        7.66        3.46      3.62 o
   2   5  10      139.53      147.87     11.79 o
   3   5  10       55.30       54.69      6.59 o
   4   5  10        6.44        3.93      4.26 o
  -6   6  10        0.02       11.31      7.41 o
  -5   6  10       48.18       48.28     16.17 o
  -4   6  10      195.82      193.26     13.47 o
  -3   6  10        5.35        4.63      4.14 o
  -2   6  10      189.71      188.52      9.60 o
  -1   6  10       32.14       36.12      4.88 o
   0   6  10      109.12      132.14      9.34 o
   1   6  10       20.43       24.02      5.31 o
   2   6  10       63.69       45.82      8.06 o
   3   6  10      206.22      210.58     14.77 o
   4   6  10        6.47        4.49      5.66 o
  -6   7  10        0.77        3.48      5.94 o
  -5   7  10       61.94       51.59     12.13 o
  -4   7  10      187.19      175.52     14.29 o
  -3   7  10        0.08        7.64      4.75 o
  -2   7  10       64.08       59.02      6.39 o
  -1   7  10       15.96       12.68      4.27 o
   0   7  10       87.86       96.91      8.54 o
   1   7  10      140.74      157.17     13.48 o
   2   7  10       21.59       20.22      6.67 o
   3   7  10       79.04       64.19     20.89 o
  -5   8  10        6.95        1.35      6.67 o
  -4   8  10        8.22        1.29      5.66 o
  -3   8  10       25.98       25.37      6.09 o
  -2   8  10        0.56       -1.47      4.11 o
  -1   8  10       89.31      112.99      8.33 o
   0   8  10        1.72        5.80      5.12 o
   1   8  10      122.54      127.78     12.84 o
   2   8  10       60.07       69.66     10.24 o
   3   8  10        0.02        1.67      8.76 o
  -5   9  10        7.92        3.75      9.77 o
  -4   9  10        0.15       -6.19      6.19 o
  -3   9  10        6.68        6.06      5.45 o
  -2   9  10        1.63        2.62      4.73 o
  -1   9  10      105.87      114.76     10.63 o
   0   9  10       14.02       27.08      6.43 o
   1   9  10        0.33       -3.48      5.94 o
   2   9  10       10.42       -3.11      6.14 o
  -4  10  10        2.10        0.04      7.28 o
  -3  10  10        5.17        4.72      6.67 o
  -2  10  10        2.78       11.80      5.81 o
  -1  10  10       19.88       13.78      6.20 o
   0  10  10       17.96        9.46      6.06 o
   1  10  10        5.90        6.93      7.37 o
  -2  11  10       15.07       16.65      7.04 o
   0 -15  11        1.68        0.59      7.45 o
   1 -15  11        0.03        0.52      6.14 o
   2 -15  11        0.29        4.04      5.94 o
   3 -15  11        8.51       13.14      5.72 o
  -1 -14  11        3.03       -3.14      7.10 o
   0 -14  11       13.94       10.19      7.58 o
   1 -14  11       20.22       17.13      7.28 o
   2 -14  11        5.40        5.21      5.18 o
   3 -14  11       16.35       14.82      4.67 o
   4 -14  11        0.06        0.42      3.24 o
  -2 -13  11        1.25       -4.46      5.03 o
  -1 -13  11       37.29       36.53      8.81 o
   0 -13  11        3.11        3.67      6.40 o
   1 -13  11       59.11       66.51      8.81 o
   2 -13  11       41.93       45.98      7.15 o
   3 -13  11        4.89        1.59      4.19 o
   4 -13  11        0.44       -2.19      2.19 o
   5 -13  11        0.11        0.19      2.23 o
  -3 -12  11        1.24        9.77      6.67 o
  -2 -12  11        4.43       -2.75      4.40 o
  -1 -12  11      108.17      115.26     10.01 o
   0 -12  11       27.87       29.36      7.15 o
   1 -12  11        2.65       -0.40     10.78 o
   2 -12  11       22.72       26.73      4.67 o
   3 -12  11        9.02        6.45      1.92 o
   4 -12  11        1.18        1.17      1.62 o
   5 -12  11        0.03       -0.12      1.76 o
  -4 -11  11       32.45       33.04      7.70 o
  -3 -11  11       44.57       48.52      9.53 o
  -2 -11  11       25.47       18.01      9.65 o
  -1 -11  11       36.84       40.07      7.86 o
   0 -11  11      142.68      150.90     11.67 o
   1 -11  11       19.33       21.18      4.99 o
   2 -11  11        0.07        0.78      1.83 o
   3 -11  11        0.65        0.40      1.51 o
   4 -11  11        1.01       -0.71      1.37 o
   5 -11  11       15.61       12.26      1.86 o
   6 -11  11        0.16        1.07      1.35 o
  -4 -10  11        3.94        5.33      5.27 o
  -3 -10  11       52.10       51.69      6.91 o
  -2 -10  11      295.11      306.49     12.96 o
  -1 -10  11       19.00       16.92      4.75 o
   0 -10  11      113.51      107.47      9.53 o
   1 -10  11       42.26       43.03      3.71 o
   2 -10  11       71.90       78.21      3.35 o
   3 -10  11       64.18       75.20      2.91 o
   4 -10  11        1.63        3.89      1.24 o
   5 -10  11        7.70        5.36      1.50 o
  -5  -9  11       34.87       34.03      8.58 o
  -4  -9  11      151.18      165.81     12.87 o
  -3  -9  11        9.73        7.31      4.08 o
  -2  -9  11      249.90      271.78     10.07 o
  -1  -9  11      162.54      171.79     10.21 o
   0  -9  11       68.02       76.94      4.79 o
   1  -9  11      104.85      106.04      3.65 o
   2  -9  11        9.31        5.36      1.44 o
   3  -9  11       91.66       99.22      2.64 o
   4  -9  11       17.46       21.56      1.64 o
   5  -9  11       22.89       17.69      2.27 o
   6  -9  11        0.13       12.13     10.78 o
  -5  -8  11       44.25       46.73      9.28 o
  -4  -8  11      497.57      515.39     17.11 o
  -3  -8  11       68.21       90.53      7.24 o
  -2  -8  11        1.37       -0.95      2.91 o
  -1  -8  11       60.81       66.61      4.92 o
   0  -8  11       40.80       36.22      2.52 o
   1  -8  11      953.69     1000.08     10.78 o
   2  -8  11       21.03       24.89      1.74 o
   3  -8  11       48.40       42.66      1.79 o
   4  -8  11      115.00      119.62      7.70 o
   5  -8  11        9.36        6.89      1.83 o
   6  -8  11       18.01       19.12      8.58 o
  -5  -7  11       43.14       51.36      9.05 o
  -4  -7  11       98.96      111.55     14.69 o
  -3  -7  11      219.95      215.19     10.31 o
  -2  -7  11      448.62      418.10     12.16 o
  -1  -7  11      290.05      279.74      7.44 o
   0  -7  11      132.91      127.04      3.56 o
   1  -7  11     1015.24     1012.07     10.59 o
   2  -7  11      696.18      703.82      7.72 o
   3  -7  11       44.93       55.18      1.64 o
   4  -7  11       38.17       28.78      4.74 o
   5  -7  11       12.22        9.87      6.13 o
   6  -7  11       17.37       20.71      9.02 o
  -6  -6  11       78.22       92.63     24.26 o
  -5  -6  11      423.39      454.55     43.46 o
  -4  -6  11        0.19        5.91      4.64 o
  -3  -6  11       47.58       35.95      5.15 o
  -2  -6  11       68.00       58.28      5.13 o
  -1  -6  11      613.71      630.76     12.19 o
   0  -6  11      822.90      825.06      8.53 o
   1  -6  11       47.94       37.76      1.78 o
   2  -6  11      395.57      399.27      4.58 o
   3  -6  11       62.87       61.26      2.17 o
   4  -6  11        3.16       -1.01      1.70 o
   5  -6  11        0.03        2.70      6.67 o
   6  -6  11        0.61       -2.93      8.76 o
  -6  -5  11        0.54        1.75      5.83 o
  -5  -5  11      259.24      254.09     17.15 o
  -4  -5  11      102.78      106.08      8.54 o
  -3  -5  11      555.16      545.07     13.38 o
  -2  -5  11      317.83      308.14      8.30 o
  -1  -5  11       10.61       12.65      1.76 o
   0  -5  11     2436.16     2394.90     19.12 o
   1  -5  11      810.93      819.54      7.74 o
   2  -5  11       56.85       67.51      2.14 o
   3  -5  11       89.72       80.27      2.68 o
   4  -5  11       77.99       72.82      3.72 o
   5  -5  11      231.20      242.25      8.32 o
   6  -5  11        7.32        6.38      6.96 o
  -6  -4  11       72.24       80.38     10.48 o
  -5  -4  11       11.34       12.99      5.94 o
  -4  -4  11        1.55       -0.92      3.36 o
  -3  -4  11      794.56      742.49     21.55 o
  -2  -4  11     1758.99     1703.99     46.49 o
  -1  -4  11      123.28      132.94      3.74 o
   0  -4  11      925.80      913.58      8.89 o
   1  -4  11      562.17      575.06      6.01 o
   2  -4  11      296.40      322.97      4.14 o
   3  -4  11      301.70      306.98      3.69 o
   4  -4  11       24.25       19.65      2.50 o
   5  -4  11       66.13       63.05      4.76 o
   6  -4  11       11.95        2.00      6.80 o
  -6  -3  11       24.35       31.79      6.32 o
  -5  -3  11      140.18      160.04     11.36 o
  -4  -3  11      194.45      212.84      9.48 o
  -3  -3  11        5.17        3.38      2.37 o
  -2  -3  11     1189.80     1161.66     15.72 o
  -1  -3  11      325.11      351.81      4.99 o
   0  -3  11      297.18      266.27      3.99 o
   1  -3  11       36.82       36.02      1.77 o
   2  -3  11        0.28        0.36      0.92 o
   3  -3  11      864.19      933.89      7.55 o
   4  -3  11       99.18      103.60      4.94 o
   5  -3  11        2.62        5.99      2.15 o
   6  -3  11       19.17       15.77      2.46 o
  -6  -2  11       20.61       16.68      7.11 o
  -5  -2  11       49.38       51.56      6.61 o
  -4  -2  11     1111.70     1087.39     23.98 o
  -3  -2  11      812.98      783.60     16.27 o
  -2  -2  11      149.03      141.62      5.01 o
  -1  -2  11      297.72      312.39      4.69 o
   0  -2  11      702.23      722.23      7.31 o
   1  -2  11     1177.45     1145.54     10.72 o
   2  -2  11      481.20      453.08      5.58 o
   3  -2  11      184.87      176.02      3.10 o
   4  -2  11      328.13      326.47      4.09 o
   5  -2  11       27.16       24.62      1.80 o
   6  -2  11        5.07        6.01      1.69 o
  -7  -1  11        0.13       10.37      6.62 o
  -6  -1  11      156.62      143.17     10.49 o
  -5  -1  11      123.78      127.64      9.00 o
  -4  -1  11      139.76      147.01      9.95 o
  -3  -1  11     1203.04     1153.72     19.33 o
  -2  -1  11      103.42      104.92      4.20 o
  -1  -1  11       65.55       70.98      3.23 o
   0  -1  11       42.90       36.91      1.83 o
   1  -1  11      324.03      343.34      5.16 o
   2  -1  11     2466.34     2436.92     19.99 o
   3  -1  11      106.98       85.15      2.90 o
   4  -1  11        0.04       -0.09      1.11 o
   5  -1  11       10.17        8.22      1.71 o
   6  -1  11        0.19       -1.54      1.54 o
  -7   0  11       26.67       32.37      8.10 o
  -6   0  11       95.86      102.11      9.05 o
  -5   0  11      187.07      211.35     10.60 o
  -4   0  11       18.90       20.95      4.57 o
  -3   0  11      433.03      426.79      9.95 o
  -2   0  11       11.37        4.36      2.52 o
  -1   0  11     1057.81     1004.31     12.01 o
   0   0  11      932.01      894.92      8.58 o
   1   0  11      209.54      169.94      3.78 o
   2   0  11      475.03      505.75      6.47 o
   3   0  11       50.78       63.38      2.49 o
   4   0  11       63.68       69.37      3.60 o
   5   0  11       11.62        9.48      1.74 o
   6   0  11        6.46        7.25      2.12 o
  -7   1  11       43.58       53.86     20.55 o
  -6   1  11        0.01        2.02      8.09 o
  -5   1  11       71.80       65.39     13.48 o
  -4   1  11      272.05      272.68      9.05 o
  -3   1  11      240.47      226.85      6.78 o
  -2   1  11      733.95      733.06     15.07 o
  -1   1  11      184.31      208.31      5.25 o
   0   1  11     2072.45     2014.80     16.47 o
   1   1  11     1416.56     1337.76     12.71 o
   2   1  11      193.06      184.13      4.21 o
   3   1  11       19.08       16.53      1.98 o
   4   1  11       17.20       23.48      2.13 o
   5   1  11      137.12      149.31      4.71 o
  -7   2  11       34.15       49.98      7.37 o
  -6   2  11       10.33        3.03      5.66 o
  -5   2  11        1.41       -4.38      4.38 o
  -4   2  11       19.25       19.75      4.79 o
  -3   2  11      435.74      403.17     11.28 o
  -2   2  11     1147.83     1091.10     19.79 o
  -1   2  11      378.17      364.23      8.80 o
   0   2  11       15.57        9.07      1.89 o
   1   2  11       61.29       63.43      2.97 o
   2   2  11       14.92       14.02      1.98 o
   3   2  11      185.39      193.35      4.57 o
   4   2  11       15.68       13.67      1.99 o
   5   2  11       26.23       36.36      2.76 o
  -6   3  11        0.30        1.49      5.46 o
  -5   3  11       20.10       15.50      6.14 o
  -4   3  11      248.62      232.87     11.62 o
  -3   3  11      389.94      411.43     13.02 o
  -2   3  11      231.86      222.45      8.27 o
  -1   3  11      501.70      521.91     12.63 o
   0   3  11       77.56       83.39      5.73 o
   1   3  11       71.67       74.60      5.64 o
   2   3  11        2.46        3.96      2.02 o
   3   3  11      266.65      278.91      6.82 o
   4   3  11      196.11      221.88      7.76 o
   5   3  11        1.77       -0.26      2.84 o
  -6   4  11       21.18       19.36     11.46 o
  -5   4  11        0.70       -2.08     11.79 o
  -4   4  11      432.54      438.67     14.91 o
  -3   4  11      596.90      609.88     17.42 o
  -2   4  11        1.49       -1.67      2.91 o
  -1   4  11      351.40      305.65     15.85 o
   0   4  11       93.89       91.63      7.52 o
   1   4  11      407.51      393.89     15.72 o
   2   4  11      194.17      206.81     24.60 o
   3   4  11        9.86       10.24      3.11 o
   4   4  11      129.08      142.87     15.56 o
  -6   5  11        6.99        4.72      6.42 o
  -5   5  11       97.33      102.83     11.19 o
  -4   5  11       64.57       63.20      7.82 o
  -3   5  11      141.52      138.34      9.68 o
  -2   5  11      115.75      118.95      7.89 o
  -1   5  11       12.20       16.83      4.86 o
   0   5  11      154.79      164.22     12.44 o
   1   5  11       46.81       47.57      7.58 o
   2   5  11      316.45      324.80     15.25 o
   3   5  11       66.39       56.18      7.00 o
   4   5  11        2.17       -1.28      4.69 o
  -6   6  11        1.90        6.81      6.31 o
  -5   6  11       99.90      110.57     20.22 o
  -4   6  11       29.70       42.67      7.20 o
  -3   6  11        0.08        6.72      4.79 o
  -2   6  11       28.66       18.66      4.76 o
  -1   6  11       68.31       66.66      6.39 o
   0   6  11      332.60      358.84     13.61 o
   1   6  11       12.06       11.40      5.94 o
   2   6  11       26.85       13.41      6.62 o
   3   6  11       20.39       36.98     13.81 o
  -5   7  11       44.62       46.96     11.46 o
  -4   7  11       39.61       38.15      9.43 o
  -3   7  11       38.30       44.71      7.26 o
  -2   7  11       29.49       48.36      6.15 o
  -1   7  11        0.92        7.59      4.75 o
   0   7  11      181.68      174.51     13.81 o
   1   7  11       44.30       47.18      9.05 o
   2   7  11       19.06       27.27      7.58 o
   3   7  11        0.26        2.18      7.08 o
  -5   8  11        9.23       -6.40      7.75 o
  -4   8  11        1.40       -0.45      5.66 o
  -3   8  11        4.77        1.66      4.92 o
  -2   8  11       33.77       34.94      7.92 o
  -1   8  11       67.18       74.01      9.08 o
   0   8  11        0.47        0.39      4.75 o
   1   8  11       11.03        7.05      6.62 o
   2   8  11        0.26        6.06      6.67 o
  -4   9  11       20.93       25.70      8.25 o
  -3   9  11       24.40       38.62      7.52 o
  -2   9  11        6.63        9.36      6.03 o
  -1   9  11       30.90       17.43      9.35 o
   0   9  11        0.33       -1.83      5.23 o
   1   9  11        0.36       -2.55      6.31 o
  -3  10  11       19.79       18.31      8.33 o
  -2  10  11        0.52       -0.23      6.90 o
  -1  10  11        2.10        1.01      9.77 o
   0 -15  12       15.72       19.09      8.54 o
   1 -15  12        0.09        0.00      6.42 o
   2 -15  12        2.17        6.93      5.94 o
   3 -15  12        1.97        1.01      4.76 o
  -1 -14  12        1.50       -0.26      6.90 o
   0 -14  12       16.82       18.64      9.10 o
   1 -14  12       11.72        9.10      7.08 o
   2 -14  12        0.53       -3.03      5.24 o
   3 -14  12        0.11       -2.96      3.75 o
   4 -14  12        0.36       -0.55      4.03 o
  -2 -13  12       20.89       22.39      7.14 o
  -1 -13  12       46.02       50.97      9.76 o
   0 -13  12        0.01        0.00      5.72 o
   1 -13  12       16.49       16.85      6.67 o
   2 -13  12        0.08       -1.74      4.51 o
   3 -13  12        5.74       10.40      3.80 o
   4 -13  12        4.37        3.84      2.36 o
   5 -13  12        0.00        0.54      1.96 o
  -3 -12  12       37.79       29.13      9.21 o
  -2 -12  12       15.09        2.44      9.15 o
  -1 -12  12       78.54       94.59     11.19 o
   0 -12  12        2.23        1.48      4.99 o
   1 -12  12        0.42        0.67      4.76 o
   2 -12  12       10.21        5.17      3.89 o
   3 -12  12        2.76        3.65      1.97 o
   4 -12  12       13.42       13.43      2.06 o
   5 -12  12        0.00        0.44      1.74 o
  -4 -11  12       45.55       38.38      9.22 o
  -3 -11  12      226.03      240.03     14.65 o
  -2 -11  12        0.26       -3.79      3.79 o
  -1 -11  12       10.99       12.05      5.18 o
   0 -11  12        9.92        4.85      4.69 o
   1 -11  12        3.85        1.57      3.89 o
   2 -11  12      175.13      188.23      5.67 o
   3 -11  12        0.74       -1.03      1.89 o
   4 -11  12       14.10       11.84      2.07 o
   5 -11  12       11.47       10.76      1.84 o
  -4 -10  12        4.35        3.63      5.19 o
  -3 -10  12      138.13      135.54     14.30 o
  -2 -10  12       46.88       42.52      6.78 o
  -1 -10  12      115.10      107.66      8.68 o
   0 -10  12       35.16       37.79     10.11 o
   1 -10  12       31.67       34.69      3.21 o
   2 -10  12      338.54      346.79      7.55 o
   3 -10  12       65.92       66.26      2.81 o
   4 -10  12        0.44        0.01      1.52 o
   5 -10  12       12.41        6.07      1.88 o
  -5  -9  12      100.05      102.43     12.87 o
  -4  -9  12      213.59      228.98     14.25 o
  -3  -9  12       19.77       19.72      4.82 o
  -2  -9  12       70.01       59.92      6.98 o
  -1  -9  12       51.51       51.66      6.35 o
   0  -9  12      178.48      175.56      8.66 o
   1  -9  12       90.14      101.31      4.22 o
   2  -9  12       98.09       86.51      3.13 o
   3  -9  12      106.27       98.98      2.70 o
   4  -9  12        3.23        1.55      1.27 o
   5  -9  12        3.92        0.40      1.87 o
   6  -9  12        0.89       -8.76      8.76 o
  -5  -8  12       15.84       20.55      8.10 o
  -4  -8  12      273.72      301.64     14.07 o
  -3  -8  12       56.77       62.17      6.54 o
  -2  -8  12      243.08      219.97      9.74 o
  -1  -8  12       56.23       51.33      4.66 o
   0  -8  12       87.42       92.99      4.13 o
   1  -8  12      750.54      730.86      8.85 o
   2  -8  12      113.26      130.07      3.38 o
   3  -8  12        0.58        0.84      1.06 o
   4  -8  12       17.69       11.25      1.38 o
   5  -8  12       20.73       20.07      2.82 o
   6  -8  12       35.19       33.07      9.76 o
  -5  -7  12       54.74       44.97      9.49 o
  -4  -7  12        2.09        0.96      4.67 o
  -3  -7  12        8.50        4.20      3.56 o
  -2  -7  12      879.84      831.95     17.34 o
  -1  -7  12      584.11      601.18     13.14 o
   0  -7  12        0.18        0.86      1.37 o
   1  -7  12      860.27      847.91      8.76 o
   2  -7  12       80.64       78.41      2.42 o
   3  -7  12       68.74       78.90      2.46 o
   4  -7  12       29.75       40.11      3.42 o
   5  -7  12       16.15        8.76      3.02 o
   6  -7  12       24.23        7.39      7.59 o
  -6  -6  12        9.71        5.05      6.67 o
  -5  -6  12       40.26       46.82      8.81 o
  -4  -6  12      189.53      184.25     11.51 o
  -3  -6  12       82.70       92.59      6.90 o
  -2  -6  12      120.61      120.76      7.68 o
  -1  -6  12     1367.39     1330.86     19.94 o
   0  -6  12       66.87       68.55      2.54 o
   1  -6  12       10.96       13.08      1.47 o
   2  -6  12        0.20        1.21      1.03 o
   3  -6  12       15.39       11.20      1.50 o
   4  -6  12      295.43      308.34      7.98 o
   5  -6  12        5.44        8.00      1.95 o
   6  -6  12        8.96        6.50      9.77 o
  -6  -5  12        4.49        5.96      6.14 o
  -5  -5  12        6.92        8.84      8.42 o
  -4  -5  12      260.95      242.52     17.77 o
  -3  -5  12     1394.25     1310.37     21.03 o
  -2  -5  12      491.47      501.79     11.03 o
  -1  -5  12      467.01      470.27     11.55 o
   0  -5  12      153.01      149.95      3.98 o
   1  -5  12      436.39      461.46      5.72 o
   2  -5  12      377.37      375.29      5.00 o
   3  -5  12      110.88      111.63      2.45 o
   4  -5  12      162.88      154.59      5.47 o
   5  -5  12       69.51       65.59      7.37 o
   6  -5  12        3.24       10.88      7.85 o
  -6  -4  12       12.34        3.03      6.06 o
  -5  -4  12      263.51      241.42     16.66 o
  -4  -4  12       85.00       83.59      6.64 o
  -3  -4  12      538.77      475.85     11.07 o
  -2  -4  12     1000.42      940.80     17.77 o
  -1  -4  12       68.81       74.40      3.64 o
   0  -4  12       18.74       14.89      1.73 o
   1  -4  12        6.18        7.22      1.30 o
   2  -4  12      572.47      578.84      6.62 o
   3  -4  12      854.26      856.37      7.71 o
   4  -4  12       12.82       14.54      1.82 o
   5  -4  12        3.40        2.22      1.91 o
   6  -4  12        1.63       -0.80      2.30 o
  -6  -3  12       16.72       18.74      7.02 o
  -5  -3  12      358.82      337.09     13.61 o
  -4  -3  12      242.42      243.25     10.02 o
  -3  -3  12        8.75        3.31      2.58 o
  -2  -3  12     1261.18     1248.64     22.71 o
  -1  -3  12       79.11       88.11      3.42 o
   0  -3  12     1566.91     1503.89     13.32 o
   1  -3  12      530.20      489.12      5.87 o
   2  -3  12       13.12        6.72      1.34 o
   3  -3  12      309.48      301.77      4.19 o
   4  -3  12        6.82        7.45      1.34 o
   5  -3  12       12.62       16.35      1.54 o
   6  -3  12        0.83        1.83      1.40 o
  -6  -2  12       85.11       82.51     11.03 o
  -5  -2  12       55.19       65.51      6.43 o
  -4  -2  12      263.64      257.98     12.10 o
  -3  -2  12      868.82      884.14     17.76 o
  -2  -2  12      455.13      412.02      9.13 o
  -1  -2  12     1094.39     1039.62     12.36 o
   0  -2  12      715.92      760.66      8.14 o
   1  -2  12     1394.50     1402.47     12.89 o
   2  -2  12      767.15      705.30      7.80 o
   3  -2  12       13.26        9.25      1.56 o
   4  -2  12        9.72       13.46      1.51 o
   5  -2  12       28.00       34.35      3.18 o
   6  -2  12       50.76       52.70      3.06 o
  -6  -1  12      150.21      166.40     15.26 o
  -5  -1  12       44.87       51.81     11.42 o
  -4  -1  12        0.76        0.30      3.08 o
  -3  -1  12       43.96       33.06      4.70 o
  -2  -1  12     1420.25     1369.60     23.07 o
  -1  -1  12     1265.82     1190.15     17.16 o
   0  -1  12       65.69       69.20      2.76 o
   1  -1  12      369.33      332.24      5.07 o
   2  -1  12       72.46       75.33      2.78 o
   3  -1  12       36.81       35.85      2.01 o
   4  -1  12       91.24       86.45      2.66 o
   5  -1  12        0.55        0.35      1.71 o
   6  -1  12       24.78       23.89      2.53 o
  -6   0  12       29.28       10.14      5.31 o
  -5   0  12        8.16        8.76      5.72 o
  -4   0  12      149.87      150.08      7.87 o
  -3   0  12      347.65      328.78     10.34 o
  -2   0  12      123.40      124.01      8.07 o
  -1   0  12     1200.88     1176.14     18.07 o
   0   0  12      839.86      855.11     10.14 o
   1   0  12       91.17       79.18      3.05 o
   2   0  12       37.48       34.40      2.15 o
   3   0  12       10.83       13.59      1.64 o
   4   0  12      259.42      273.59      4.95 o
   5   0  12       91.43      102.94      3.83 o
  -6   1  12        2.64        6.82      5.66 o
  -5   1  12       46.66       25.37      6.67 o
  -4   1  12       81.43       77.42     10.02 o
  -3   1  12     1419.85     1349.09     23.91 o
  -2   1  12     1515.00     1462.60     24.59 o
  -1   1  12       78.24       64.60      4.61 o
   0   1  12      430.46      412.28      7.56 o
   1   1  12      348.72      341.70      5.81 o
   2   1  12      368.61      344.96      6.01 o
   3   1  12      133.05      136.47      4.23 o
   4   1  12        4.16        6.70      1.71 o
   5   1  12       76.91       79.89      4.04 o
  -6   2  12        5.27        3.03      6.19 o
  -5   2  12       66.89       55.27      8.58 o
  -4   2  12      268.71      257.10     12.01 o
  -3   2  12      414.13      409.78     11.87 o
  -2   2  12      374.43      374.21     16.63 o
  -1   2  12      321.54      293.74      9.43 o
   0   2  12        0.27        0.44      2.60 o
   1   2  12       73.67       68.66      4.10 o
   2   2  12      269.19      289.92      6.94 o
   3   2  12      336.10      323.55      6.72 o
   4   2  12       37.23       36.59      3.22 o
   5   2  12        7.62        3.50      3.89 o
  -6   3  12        0.42       -3.06     16.51 o
  -5   3  12       64.79       91.69     14.49 o
  -4   3  12      327.69      338.47     16.47 o
  -3   3  12       29.57       48.59      5.84 o
  -2   3  12       16.77       12.20      5.25 o
  -1   3  12      246.16      213.56      8.63 o
   0   3  12      423.15      373.60     13.09 o
   1   3  12      607.26      602.41     47.51 o
   2   3  12        0.48       -2.83      3.36 o
   3   3  12       62.53       55.22      4.75 o
   4   3  12       23.35       25.39      3.79 o
  -6   4  12       32.72       38.69      8.54 o
  -5   4  12        0.01       -3.57      6.74 o
  -4   4  12      180.30      177.33     11.66 o
  -3   4  12      236.48      225.42     10.67 o
  -2   4  12      200.34      227.59     12.06 o
  -1   4  12      141.41      172.32      9.00 o
   0   4  12       43.04       31.27      6.10 o
   1   4  12      384.93      386.82     16.43 o
   2   4  12       63.19       60.16      8.33 o
   3   4  12        6.01       -2.77      4.11 o
   4   4  12        0.41       -4.29      4.29 o
  -6   5  12       19.40       12.53      9.10 o
  -5   5  12       32.53       16.96     11.79 o
  -4   5  12       31.74       21.91      8.34 o
  -3   5  12        5.75        6.32      4.24 o
  -2   5  12      123.54      135.74      8.66 o
  -1   5  12      125.01      134.25     12.90 o
   0   5  12      117.47      120.89      9.32 o
   1   5  12       36.87       40.43      7.58 o
   2   5  12       29.51       17.50      6.42 o
   3   5  12        3.94        5.86      5.46 o
   4   5  12        4.32        2.05      9.10 o
  -5   6  12        8.29       13.57      9.43 o
  -4   6  12        4.22        2.53      4.89 o
  -3   6  12      113.74      117.89      9.85 o
  -2   6  12       30.22       44.54      6.13 o
  -1   6  12       78.45       79.25      8.29 o
   0   6  12      149.01      154.06     11.12 o
   1   6  12        0.10       -0.94      5.34 o
   2   6  12        0.26       -3.97      3.97 o
   3   6  12        0.01       -1.35      5.18 o
  -5   7  12        3.47        1.42      6.62 o
  -4   7  12        1.28       -3.82      6.42 o
  -3   7  12       46.54       39.85      7.08 o
  -2   7  12      102.35      107.98      8.31 o
  -1   7  12        6.72       -3.73      3.73 o
   0   7  12        7.50        1.12      4.73 o
   1   7  12        0.36       -2.51      5.83 o
   2   7  12       18.36       19.72      7.28 o
  -4   8  12       13.21       23.64      8.33 o
  -3   8  12        4.52        2.74      7.77 o
  -2   8  12       14.17        7.08      5.58 o
  -1   8  12        2.21       -4.33      4.33 o
   0   8  12        7.42       15.24      7.37 o
   1   8  12        2.16        2.24     11.12 o
  -3   9  12       13.59       14.89      6.30 o
  -2   9  12        0.14        2.80      7.28 o
  -1   9  12        0.44       -0.80      5.28 o
   0   9  12        1.16       -1.60      6.42 o
   1 -15  13        1.86        7.37      7.37 o
   2 -15  13        0.23       -2.17      5.46 o
  -1 -14  13        4.29        3.46      6.80 o
   0 -14  13        4.54        8.36      7.10 o
   1 -14  13        0.06        2.02      5.94 o
   2 -14  13        0.05        2.14      5.18 o
   3 -14  13       23.58       20.76      5.27 o
  -2 -13  13       55.25       50.12     23.92 o
  -1 -13  13        1.78        3.97      6.31 o
   0 -13  13       13.22        7.20      7.75 o
   1 -13  13        4.67        8.63      5.94 o
   2 -13  13        4.83        3.71      5.73 o
   3 -13  13       54.41       55.97      5.27 o
   4 -13  13        2.74        4.60      2.34 o
  -3 -12  13       52.47       19.14      9.28 o
  -2 -12  13       27.11       30.61      6.94 o
  -1 -12  13       17.61       22.48      7.85 o
   0 -12  13       15.31       13.02      5.94 o
   1 -12  13       14.15       12.41      5.66 o
   2 -12  13        0.90       -0.98      3.62 o
   3 -12  13       40.84       37.41      3.13 o
   4 -12  13       11.06        9.57      1.86 o
   5 -12  13        0.09       -0.69      2.21 o
  -3 -11  13      112.51      123.05     11.03 o
  -2 -11  13        5.76       -0.91      5.03 o
  -1 -11  13       43.66       38.81      8.33 o
   0 -11  13        0.19        3.98      5.18 o
   1 -11  13       39.67       37.82      8.76 o
   2 -11  13      111.21      116.92      5.36 o
   3 -11  13        5.64        5.14      1.72 o
   4 -11  13        0.67       -1.05      1.27 o
   5 -11  13        1.99        3.18      1.57 o
  -4 -10  13        8.53       14.15      6.61 o
  -3 -10  13       19.21       17.08      7.84 o
  -2 -10  13       22.62       28.28      9.22 o
  -1 -10  13      399.11      433.18     15.04 o
   0 -10  13       88.71      102.11     10.01 o
   1 -10  13       22.81       14.91      3.61 o
   2 -10  13      214.14      208.06      4.65 o
   3 -10  13        3.52        5.32      1.50 o
   4 -10  13        4.50        7.38      1.77 o
   5 -10  13        0.99        3.52      1.54 o
  -4  -9  13       46.58       50.94      7.87 o
  -3  -9  13       95.51      109.71      8.57 o
  -2  -9  13       20.23       31.59      9.67 o
  -1  -9  13      229.46      226.93     10.80 o
   0  -9  13      409.57      395.20     12.29 o
   1  -9  13        2.75        1.49      1.84 o
   2  -9  13       18.80       13.33      2.57 o
   3  -9  13        0.65        1.26      1.16 o
   4  -9  13       13.97       12.82      1.92 o
   5  -9  13       52.79       57.09      2.48 o
  -5  -8  13        2.62        4.23      5.94 o
  -4  -8  13        0.07        0.33      4.40 o
  -3  -8  13      292.64      290.54     14.98 o
  -2  -8  13      609.14      587.19     18.80 o
  -1  -8  13       27.71       24.72      4.05 o
   0  -8  13      423.60      409.76     10.76 o
   1  -8  13       50.50       49.18      2.47 o
   2  -8  13      120.85      135.26      3.69 o
   3  -8  13       86.29       98.80      2.69 o
   4  -8  13       10.87       15.92      1.57 o
   5  -8  13       33.15       28.85      3.37 o
   6  -8  13        5.06      -10.11     10.11 o
  -5  -7  13       21.80        6.23      6.62 o
  -4  -7  13      159.44      150.06     11.39 o
  -3  -7  13        4.05       10.65      4.08 o
  -2  -7  13      636.95      598.19     14.57 o
  -1  -7  13      544.14      559.04     14.49 o
   0  -7  13        5.20        1.22      1.94 o
   1  -7  13       13.09        9.76      1.56 o
   2  -7  13       44.97       44.08      2.12 o
   3  -7  13      152.05      153.78      3.07 o
   4  -7  13      135.89      154.50      3.60 o
   5  -7  13        1.06       -0.28      1.95 o
   6  -7  13        0.76        1.39      6.80 o
  -5  -6  13        5.99       -4.72      7.41 o
  -4  -6  13      503.43      464.91     18.60 o
  -3  -6  13      187.05      198.43     11.76 o
  -2  -6  13      103.90       97.77      6.04 o
  -1  -6  13      909.88      883.42     17.34 o
   0  -6  13      146.85      162.98      4.00 o
   1  -6  13      496.01      481.28      6.20 o
   2  -6  13       63.81       70.04      2.50 o
   3  -6  13       15.19       10.42      1.19 o
   4  -6  13       77.55       65.35      2.24 o
   5  -6  13        0.23        0.99      1.82 o
   6  -6  13        1.81       -6.74      7.85 o
  -6  -5  13       21.74       21.26      8.54 o
  -5  -5  13       67.74       69.46     10.24 o
  -4  -5  13      208.70      201.71     12.19 o
  -3  -5  13      278.92      306.83      9.38 o
  -2  -5  13      751.70      770.79     14.52 o
  -1  -5  13      219.38      205.29      7.69 o
   0  -5  13      339.49      331.25      5.40 o
   1  -5  13      705.58      695.40      7.70 o
   2  -5  13      486.34      497.32      7.25 o
   3  -5  13      156.60      157.21      5.00 o
   4  -5  13        2.02        2.89      1.15 o
   5  -5  13        3.06       -0.74      2.51 o
   6  -5  13        7.38       11.59      7.93 o
  -6  -4  13       67.08       43.62      9.53 o
  -5  -4  13      285.99      281.70     18.11 o
  -4  -4  13        9.36        7.40      3.99 o
  -3  -4  13        1.17       -1.16      2.69 o
  -2  -4  13      313.36      308.64      8.30 o
  -1  -4  13     1580.68     1523.33     22.08 o
   0  -4  13      858.32      817.83     10.07 o
   1  -4  13       84.07       82.49      2.78 o
   2  -4  13      266.81      258.94      4.71 o
   3  -4  13       46.84       48.36      1.96 o
   4  -4  13        4.32        3.04      1.50 o
   5  -4  13       28.23       32.38      2.73 o
   6  -4  13        2.39        1.39      1.46 o
  -6  -3  13        8.30        5.02     11.12 o
  -5  -3  13       88.72       82.12     10.21 o
  -4  -3  13       83.51       79.92      6.76 o
  -3  -3  13      289.96      288.60     10.02 o
  -2  -3  13      264.89      246.69      7.44 o
  -1  -3  13       51.79       54.20      5.56 o
   0  -3  13     1230.05     1210.31     11.53 o
   1  -3  13      510.73      515.77      6.87 o
   2  -3  13       10.79        8.46      1.49 o
   3  -3  13        9.47       11.66      1.50 o
   4  -3  13       30.41       32.02      2.09 o
   5  -3  13      111.89      114.85      3.42 o
   6  -3  13       19.65       18.74      2.10 o
  -6  -2  13       77.61       75.86     19.88 o
  -5  -2  13        2.88        1.61      4.57 o
  -4  -2  13       25.40       17.26      7.88 o
  -3  -2  13      511.34      501.11     18.87 o
  -2  -2  13     2076.60     1986.62     26.84 o
  -1  -2  13     1233.37     1206.78     18.33 o
   0  -2  13      231.11      229.30      4.44 o
   1  -2  13      450.65      449.24      6.43 o
   2  -2  13      314.08      308.46      5.12 o
   3  -2  13      200.84      192.41      3.88 o
   4  -2  13       18.87       19.93      1.74 o
   5  -2  13        6.48        6.04      1.67 o
   6  -2  13       22.99       20.46      2.51 o
  -6  -1  13       40.37       54.48      8.87 o
  -5  -1  13       54.84       39.32      8.10 o
  -4  -1  13      238.46      234.29     11.19 o
  -3  -1  13      107.13       97.35      7.06 o
  -2  -1  13      897.73      894.40     17.68 o
  -1  -1  13      847.19      790.27     15.74 o
   0  -1  13      191.54      162.95      4.43 o
   1  -1  13        1.00        0.65      1.30 o
   2  -1  13       13.51       18.09      1.82 o
   3  -1  13      237.57      251.16      4.92 o
   4  -1  13      184.59      194.47      3.91 o
   5  -1  13        1.78       -1.64      1.73 o
  -6   0  13       43.14       56.05      7.82 o
  -5   0  13       29.79       19.32      7.28 o
  -4   0  13      302.53      317.77     18.67 o
  -3   0  13      669.48      674.56     15.65 o
  -2   0  13        5.66        8.15      3.61 o
  -1   0  13       78.74       94.04      6.20 o
   0   0  13      841.58      806.95     12.73 o
   1   0  13      640.59      616.43      8.19 o
   2   0  13      463.24      455.94      6.61 o
   3   0  13       40.13       45.76      2.77 o
   4   0  13       54.13       53.27      3.05 o
   5   0  13       10.38        7.77      1.88 o
  -6   1  13       89.79       68.40     10.71 o
  -5   1  13       50.08       52.49      9.05 o
  -4   1  13       44.38       38.85      7.57 o
  -3   1  13      554.82      573.11     14.40 o
  -2   1  13      663.20      640.72     14.82 o
  -1   1  13      546.91      509.41     12.71 o
   0   1  13       98.98      101.60      6.21 o
   1   1  13      189.92      204.26      5.92 o
   2   1  13      454.31      461.21      7.81 o
   3   1  13        8.57        3.87      1.85 o
   4   1  13        0.61       -1.78      1.78 o
   5   1  13        2.22        0.84      2.24 o
  -6   2  13       79.27      106.64     12.62 o
  -5   2  13      143.14      143.41     13.32 o
  -4   2  13       71.83       71.32      7.76 o
  -3   2  13       29.30       19.08      4.50 o
  -2   2  13       12.15       12.26      3.93 o
  -1   2  13      403.60      401.74     16.55 o
   0   2  13      266.07      267.06     10.63 o
   1   2  13        4.36        4.80      3.13 o
   2   2  13       99.14       97.72      6.30 o
   3   2  13       71.34       73.13      5.21 o
   4   2  13        5.92        0.71      2.74 o
  -6   3  13        3.05       -3.22      6.42 o
  -5   3  13       18.10       17.99      6.90 o
  -4   3  13       70.62       75.70      8.10 o
  -3   3  13       21.57       32.32      5.04 o
  -2   3  13      272.51      290.91     10.42 o
  -1   3  13       15.74       15.22      4.46 o
   0   3  13      300.78      301.37     16.24 o
   1   3  13      361.50      353.59     27.63 o
   2   3  13        0.12       -4.03      4.03 o
   3   3  13        0.18       -3.40      3.40 o
   4   3  13        4.70        2.89      2.93 o
  -6   4  13       14.39        2.56     12.47 o
  -5   4  13        1.40        1.80      8.09 o
  -4   4  13        1.69        2.97      4.85 o
  -3   4  13       69.20       62.80      6.49 o
  -2   4  13      333.12      334.30     14.69 o
  -1   4  13      212.34      207.75     11.93 o
   0   4  13       13.48        0.93      6.25 o
   1   4  13       30.42       29.55      7.10 o
   2   4  13        1.72        3.31      4.99 o
   3   4  13       36.83       26.60      7.39 o
   4   4  13        6.77        0.67      5.18 o
  -5   5  13        0.68       -5.80      5.94 o
  -4   5  13       39.10       52.33      7.63 o
  -3   5  13       18.68       26.26     11.27 o
  -2   5  13       43.30       44.88      5.78 o
  -1   5  13       74.19       82.65     10.38 o
   0   5  13        2.02        1.46      4.58 o
   1   5  13       22.76       40.55      8.42 o
   2   5  13        3.29        9.91      5.04 o
   3   5  13       20.44       16.78      6.90 o
  -5   6  13        2.27       10.11      6.67 o
  -4   6  13       21.76       37.20      7.82 o
  -3   6  13       60.51       81.60     13.96 o
  -2   6  13       10.32       10.73      4.68 o
  -1   6  13        0.30        4.96      4.85 o
   0   6  13       10.74       11.92      6.14 o
   1   6  13       26.54       36.60      8.58 o
   2   6  13       20.37       28.17      7.81 o
  -4   7  13        0.56       -5.94      5.94 o
  -3   7  13        4.02        4.72      5.25 o
  -2   7  13       20.45       14.52      5.95 o
  -1   7  13        2.51       16.52      5.96 o
   0   7  13       11.48       32.60      8.33 o
   1   7  13        2.92        5.01      6.47 o
   2   7  13       38.62       35.71      8.73 o
  -4   8  13        0.14       -3.74      9.43 o
  -3   8  13        0.14       -4.26      4.94 o
  -2   8  13        0.14       -5.46      5.46 o
  -1   8  13        4.65       13.48      5.91 o
   0   8  13       57.79       70.15     10.71 o
   1   8  13        0.74        2.38     17.52 o
  -2   9  13       14.29       40.76     16.17 o
  -1 -14  14        0.05       10.23      7.77 o
   0 -14  14        6.35        8.00      7.28 o
   1 -14  14        0.87        2.65      6.42 o
   2 -14  14        3.42        6.18      5.46 o
   3 -14  14        5.33        7.22      3.94 o
  -2 -13  14       12.87       16.31     12.80 o
  -1 -13  14        7.90       17.21      7.85 o
   0 -13  14       88.69       86.33     21.23 o
   1 -13  14        0.47       -3.27      4.99 o
   2 -13  14       11.78       15.32      5.46 o
   3 -13  14       32.32       27.27      4.84 o
   4 -13  14        0.00        3.45      2.16 o
  -3 -12  14       15.19       11.27      7.03 o
  -2 -12  14       20.34       30.00     11.46 o
  -1 -12  14        0.08       -0.89      5.94 o
   0 -12  14      108.75      115.15     15.84 o
   1 -12  14       61.45       53.65      8.33 o
   2 -12  14       15.00        9.50      3.91 o
   3 -12  14        7.95        5.14      2.28 o
   4 -12  14        0.44       -0.20      1.63 o
  -3 -11  14        4.14       -0.31      7.22 o
  -2 -11  14      131.42      145.26     20.56 o
  -1 -11  14      111.48      102.59     19.88 o
   0 -11  14        8.99        4.23      4.99 o
   1 -11  14      118.76      118.93      8.41 o
   2 -11  14        1.78       -0.40      2.39 o
   3 -11  14       14.60       15.97      2.10 o
   4 -11  14        8.81       16.53      2.26 o
   5 -11  14        0.77        5.74      1.77 o
  -4 -10  14       13.09       13.54     12.13 o
  -3 -10  14       24.23       20.70      9.26 o
  -2 -10  14       54.93       67.77      8.22 o
  -1 -10  14      293.46      270.97     14.75 o
   0 -10  14       93.12       90.85      9.69 o
   1 -10  14        0.03        0.17      3.25 o
   2 -10  14       11.68        3.37      1.70 o
   3 -10  14       18.19       14.51      1.74 o
   4 -10  14       22.46       26.40      2.42 o
   5 -10  14        7.44        8.21      1.73 o
  -4  -9  14       43.35       44.35      8.19 o
  -3  -9  14      310.85      327.22     14.50 o
  -2  -9  14       23.44       36.90      6.30 o
  -1  -9  14       81.37       67.11     13.09 o
   0  -9  14      361.27      338.61     11.86 o
   1  -9  14       38.46       43.57      3.36 o
   2  -9  14       71.90       83.19      3.15 o
   3  -9  14        1.49       -1.18      1.19 o
   4  -9  14        5.80        5.15      1.56 o
   5  -9  14        8.30        6.59      1.76 o
  -5  -8  14       19.25       20.34      8.73 o
  -4  -8  14        8.05        4.95      7.09 o
  -3  -8  14      203.85      188.36     12.30 o
  -2  -8  14      100.14      105.22     13.00 o
  -1  -8  14      221.03      229.16      9.01 o
   0  -8  14       30.96       33.92      5.25 o
   1  -8  14       27.59       33.14      2.38 o
   2  -8  14      251.20      247.24      4.74 o
   3  -8  14       58.70       68.81      2.57 o
   4  -8  14       16.41       19.51      1.82 o
   5  -8  14        1.68        4.26      1.32 o
  -5  -7  14      111.97      123.15     14.05 o
  -4  -7  14      180.66      193.42     12.66 o
  -3  -7  14       10.45       10.48      5.84 o
  -2  -7  14       28.94       30.44      5.67 o
  -1  -7  14      400.49      386.60     13.13 o
   0  -7  14      942.24      971.96     16.43 o
   1  -7  14      169.12      173.27      4.63 o
   2  -7  14      121.33      108.07      3.21 o
   3  -7  14       92.92       91.00      2.52 o
   4  -7  14        2.64        4.96      1.81 o
   5  -7  14        0.82        1.53      1.87 o
   6  -7  14        3.20       -1.35     10.11 o
  -5  -6  14       57.72       39.39      8.81 o
  -4  -6  14      175.29      170.32     11.77 o
  -3  -6  14      110.13      115.90      9.24 o
  -2  -6  14      350.97      346.35     10.95 o
  -1  -6  14       29.65       25.69      3.70 o
   0  -6  14      140.06      136.23      5.17 o
   1  -6  14      525.25      530.45      6.84 o
   2  -6  14       41.94       44.85      2.21 o
   3  -6  14        0.93        2.39      1.14 o
   4  -6  14        0.28        1.20      1.54 o
   5  -6  14       11.53        8.38      2.70 o
   6  -6  14       26.76       25.61     12.80 o
  -5  -5  14       94.22      104.89     10.21 o
  -4  -5  14        4.27        2.90      4.88 o
  -3  -5  14        0.30        0.08      2.76 o
  -2  -5  14      663.20      649.25     16.41 o
  -1  -5  14     1129.68     1110.24     20.11 o
   0  -5  14      246.17      253.43      5.59 o
   1  -5  14      261.90      260.75      4.58 o
   2  -5  14      228.49      227.75      4.07 o
   3  -5  14      132.55      130.13      4.34 o
   4  -5  14       51.80       56.87      3.34 o
   5  -5  14        0.20        0.24      1.28 o
   6  -5  14        1.67        1.38      1.74 o
  -6  -4  14       50.30       47.70      9.97 o
  -5  -4  14      119.16      123.16     10.80 o
  -4  -4  14      119.71      114.93      8.20 o
  -3  -4  14      145.54      138.43      8.49 o
  -2  -4  14       19.99       18.14      3.35 o
  -1  -4  14     1312.61     1323.16     22.64 o
   0  -4  14      665.61      668.17      9.41 o
   1  -4  14      119.67      106.38      3.34 o
   2  -4  14       14.64       11.38      1.57 o
   3  -4  14       38.30       37.65      2.66 o
   4  -4  14      103.44      115.54      3.57 o
   5  -4  14       26.53       24.51      2.03 o
  -6  -3  14        2.12        0.98      5.66 o
  -5  -3  14       16.80       23.89      4.76 o
  -4  -3  14      231.00      223.44     12.96 o
  -3  -3  14      842.72      803.56     26.36 o
  -2  -3  14      500.77      450.71     10.30 o
  -1  -3  14       19.22       19.60      3.74 o
   0  -3  14      160.31      184.67      4.57 o
   1  -3  14      571.52      549.92      7.39 o
   2  -3  14      409.74      422.45      6.28 o
   3  -3  14       64.34       67.81      2.66 o
   4  -3  14       49.46       42.48      2.23 o
   5  -3  14       25.58       23.92      2.11 o
  -6  -2  14       81.77       86.51     13.48 o
  -5  -2  14      282.08      287.07     13.54 o
  -4  -2  14        9.44        2.70      4.28 o
  -3  -2  14      172.61      170.33      9.18 o
  -2  -2  14      730.97      745.84     13.82 o
  -1  -2  14      574.68      538.75     15.02 o
   0  -2  14      414.65      397.57      7.57 o
   1  -2  14        0.90       -1.16      1.33 o
   2  -2  14      330.93      348.16      5.83 o
   3  -2  14      228.66      222.35      5.05 o
   4  -2  14        2.19        2.20      1.52 o
   5  -2  14        0.04       -1.79      1.79 o
  -6  -1  14       15.96       18.79      9.39 o
  -5  -1  14      331.08      351.05     17.86 o
  -4  -1  14      272.54      279.28     13.58 o
  -3  -1  14       44.08       40.93      5.74 o
  -2  -1  14      132.49      137.52      7.89 o
  -1  -1  14      179.34      178.30     11.05 o
   0  -1  14      982.40      949.30     15.90 o
   1  -1  14      142.84      142.68      4.61 o
   2  -1  14       25.57       26.07      2.21 o
   3  -1  14      125.51      129.80      4.09 o
   4  -1  14       29.37       30.23      2.20 o
   5  -1  14        5.17        5.95      2.23 o
  -6   0  14       81.70       85.62      9.43 o
  -5   0  14       33.12       24.38      7.85 o
  -4   0  14      121.17      121.84      9.71 o
  -3   0  14      219.80      227.79     10.69 o
  -2   0  14      166.08      187.84      9.34 o
  -1   0  14      163.72      145.14     16.30 o
   0   0  14      150.35      176.61     13.33 o
   1   0  14      504.03      552.95      9.95 o
   2   0  14      192.13      174.94      5.21 o
   3   0  14        0.12       -0.29      2.42 o
   4   0  14        4.32        4.66      2.35 o
   5   0  14        6.38        6.88      2.07 o
  -6   1  14      137.46      127.72     14.00 o
  -5   1  14       26.24       37.84      8.73 o
  -4   1  14       14.11        8.92      7.90 o
  -3   1  14       16.88       13.40      6.54 o
  -2   1  14      349.12      339.43     14.39 o
  -1   1  14      759.31      726.67     18.54 o
   0   1  14      100.13       83.31      7.56 o
   1   1  14       48.32       50.70      4.96 o
   2   1  14       55.78       54.34      4.56 o
   3   1  14        3.77        2.70      2.41 o
   4   1  14       23.13       21.00      3.13 o
  -6   2  14       23.99       21.56      8.10 o
  -5   2  14       33.84       45.61      9.02 o
  -4   2  14       62.49       64.64      8.41 o
  -3   2  14      128.26      128.83      9.82 o
  -2   2  14        0.40       -3.00      3.00 o
  -1   2  14      305.27      313.78     12.05 o
   0   2  14      102.63      114.10      8.68 o
   1   2  14        7.56       10.97      4.99 o
   2   2  14        7.01        4.25      3.44 o
   3   2  14       19.88       12.73      3.90 o
   4   2  14       54.69       53.73      4.96 o
  -5   3  14       25.85       47.60     12.47 o
  -4   3  14        3.46        0.24      4.73 o
  -3   3  14      215.88      236.43     11.58 o
  -2   3  14       83.26       82.71      6.88 o
  -1   3  14        3.72        0.61      4.24 o
   0   3  14       14.98       14.07      5.94 o
   1   3  14       47.97       47.88      7.62 o
   2   3  14      103.62      105.63     11.72 o
   3   3  14        6.82        7.59      4.53 o
   4   3  14        5.54        1.39      3.89 o
  -5   4  14       38.25       34.33      9.02 o
  -4   4  14       28.82       15.65      5.85 o
  -3   4  14       25.64       10.68      7.92 o
  -2   4  14       48.07       53.33      6.28 o
  -1   4  14       56.19       60.45      7.21 o
   0   4  14       24.03       44.45      8.06 o
   1   4  14        0.14       -3.71      4.76 o
   2   4  14       40.53       39.33      6.24 o
   3   4  14       62.41       66.65      7.52 o
  -5   5  14        5.10        5.39      6.67 o
  -4   5  14       43.44       37.15      7.10 o
  -3   5  14        2.78        9.80      5.31 o
  -2   5  14        0.18        0.24      4.41 o
  -1   5  14        8.84        2.31      4.73 o
   0   5  14       86.81       88.60     10.96 o
   1   5  14      102.85      106.25     13.81 o
   2   5  14        0.23       -0.85      7.42 o
  -4   6  14       12.24       13.81      6.13 o
  -3   6  14        0.07       -3.19      6.63 o
  -2   6  14       39.31       44.23     13.40 o
  -1   6  14       22.39       29.41      6.30 o
   0   6  14       24.44       23.92      7.58 o
   1   6  14      120.53      123.53     12.84 o
   2   6  14       13.13       11.12      7.15 o
  -4   7  14        0.13        9.99     13.48 o
  -3   7  14        3.38       15.59      6.35 o
  -2   7  14       25.86        6.33      5.85 o
  -1   7  14       90.34      114.33     16.31 o
   0   7  14       20.12       24.74      8.33 o
   1   7  14        0.06        0.34      6.19 o
  -2   8  14        1.01        6.02      7.10 o
  -1   8  14       37.11       22.71      7.89 o
   0 -14  15        5.91       18.98     10.44 o
   1 -14  15        7.21        5.37      6.42 o
   2 -14  15       14.29        8.98      5.94 o
  -1 -13  15       32.00       29.65      9.05 o
   0 -13  15       48.86       53.32     10.17 o
   1 -13  15        4.14        0.70      5.94 o
   2 -13  15        0.27        7.53      6.06 o
   3 -13  15        3.76       -0.06      3.14 o
  -2 -12  15       56.92       53.46     10.65 o
  -1 -12  15        0.89        1.25     10.11 o
   0 -12  15       34.25       38.99     15.50 o
   1 -12  15       70.95       67.25      9.28 o
   2 -12  15        9.03       14.83      4.36 o
   3 -12  15        2.61        3.47      2.75 o
   4 -12  15        3.29        1.82      1.88 o
  -3 -11  15        2.48        3.17      7.10 o
  -2 -11  15       96.85      107.01     26.62 o
  -1 -11  15        5.92        1.01      6.19 o
   0 -11  15       46.62       54.32      8.81 o
   1 -11  15        0.72       -2.36      4.76 o
   2 -11  15        3.34        8.06      3.30 o
   3 -11  15       36.16       35.34      2.47 o
   4 -11  15        0.16        0.92      1.83 o
  -3 -10  15       41.62       42.14     11.52 o
  -2 -10  15       25.24       23.55      9.38 o
  -1 -10  15       16.12       19.21      7.08 o
   0 -10  15      164.33      167.61     15.16 o
   1 -10  15      236.91      257.61      8.82 o
   2 -10  15        6.35       12.07      2.50 o
   3 -10  15       55.02       48.80      2.66 o
   4 -10  15       12.57       13.61      2.08 o
   5 -10  15        0.03       -1.16      1.54 o
  -4  -9  15       90.01       97.70     14.82 o
  -3  -9  15       87.07       83.25      9.10 o
  -2  -9  15       42.80       42.80      7.00 o
  -1  -9  15      110.15      117.42     11.41 o
   0  -9  15        1.43       -0.61      3.54 o
   1  -9  15      119.14      130.47      7.12 o
   2  -9  15       70.31       69.89      3.14 o
   3  -9  15        0.35        0.02      1.39 o
   4  -9  15        0.09        0.98      1.91 o
   5  -9  15        1.16        2.29      1.41 o
  -4  -8  15       47.56       37.06      7.90 o
  -3  -8  15        0.62       -4.73      4.73 o
  -2  -8  15       11.55       10.16      4.92 o
  -1  -8  15      460.26      469.76     12.72 o
   0  -8  15      216.26      227.02      9.82 o
   1  -8  15       19.60       24.41      2.88 o
   2  -8  15       97.04       92.73      3.48 o
   3  -8  15       27.60       27.32      2.47 o
   4  -8  15       28.74       32.68      2.55 o
   5  -8  15        4.68        5.82      1.66 o
  -5  -7  15       71.89       66.00     14.15 o
  -4  -7  15      160.25      188.80     13.22 o
  -3  -7  15      109.00       92.78      9.20 o
  -2  -7  15       16.77       20.00      5.18 o
  -1  -7  15      162.58      174.79     11.97 o
   0  -7  15      675.94      676.47     16.56 o
   1  -7  15      186.82      206.74      5.42 o
   2  -7  15       24.69       30.60      2.17 o
   3  -7  15       12.04        5.87      1.42 o
   4  -7  15       28.43       25.53      2.13 o
   5  -7  15       18.36       21.55      1.88 o
  -5  -6  15        0.96       -1.26      7.13 o
  -4  -6  15        0.58       -4.40      4.40 o
  -3  -6  15      482.73      500.00     14.48 o
  -2  -6  15      645.03      616.42     14.50 o
  -1  -6  15      144.04      149.11      7.35 o
   0  -6  15       63.96       70.55      5.15 o
   1  -6  15       55.36       56.17      2.77 o
   2  -6  15      245.10      267.43      4.65 o
   3  -6  15       79.22       85.71      3.70 o
   4  -6  15        1.14       -1.13      1.41 o
   5  -6  15       23.82       19.66      3.00 o
  -5  -5  15      209.49      206.05     14.00 o
  -4  -5  15      288.89      309.57     23.13 o
  -3  -5  15       13.60       15.51      4.25 o
  -2  -5  15      340.24      358.81     19.06 o
  -1  -5  15      287.69      287.52      9.55 o
   0  -5  15      259.22      257.31      8.83 o
   1  -5  15       81.19       84.02      3.20 o
   2  -5  15       31.54       29.93      2.03 o
   3  -5  15      226.60      240.31      4.40 o
   4  -5  15       29.43       33.18      3.60 o
   5  -5  15        7.42        4.40      1.58 o
  -5  -4  15      107.49      126.56     11.24 o
  -4  -4  15      626.99      635.71     20.91 o
  -3  -4  15      169.81      194.56     10.17 o
  -2  -4  15        0.74        3.99      3.18 o
  -1  -4  15      251.64      252.88      8.90 o
   0  -4  15      385.33      407.74     11.03 o
   1  -4  15      834.94      806.62     10.48 o
   2  -4  15       21.68       15.57      1.75 o
   3  -4  15       81.91       77.29      2.96 o
   4  -4  15       42.50       40.28      2.60 o
   5  -4  15        5.34        4.13      1.69 o
  -5  -3  15       51.84       60.80      7.53 o
  -4  -3  15      206.82      211.94     20.41 o
  -3  -3  15      243.38      223.31     14.49 o
  -2  -3  15      429.62      414.06     12.16 o
  -1  -3  15      183.08      183.91     10.21 o
   0  -3  15       48.20       36.43      3.84 o
   1  -3  15      336.38      350.37      6.55 o
   2  -3  15      182.57      196.86      4.31 o
   3  -3  15       34.92       33.29      2.25 o
   4  -3  15        2.02        1.04      1.47 o
   5  -3  15        2.29        1.54      1.76 o
  -5  -2  15      298.17      342.90     13.50 o
  -4  -2  15       48.12       40.61      8.78 o
  -3  -2  15        8.85       12.02      4.24 o
  -2  -2  15       71.54       86.08      7.64 o
  -1  -2  15      731.82      682.50     17.76 o
   0  -2  15      426.42      389.43     10.77 o
   1  -2  15        0.49        0.86      2.26 o
   2  -2  15      115.52      114.68      3.79 o
   3  -2  15       27.23       27.91      2.23 o
   4  -2  15        3.87        3.28      1.72 o
   5  -2  15        3.35        1.26      2.09 o
  -6  -1  15       19.27       17.22      9.92 o
  -5  -1  15       82.30       84.60     11.88 o
  -4  -1  15       96.54      103.76      9.71 o
  -3  -1  15      225.59      221.58     11.71 o
  -2  -1  15       77.33       78.93      7.87 o
  -1  -1  15      125.18      143.58      9.46 o
   0  -1  15      650.94      672.17     21.20 o
   1  -1  15       77.79       75.91      4.91 o
   2  -1  15        2.32        1.18      1.64 o
   3  -1  15        0.96       -0.11      1.53 o
   4  -1  15       34.86       39.65      3.02 o
   5  -1  15       35.12       33.50      4.67 o
  -5   0  15       25.36       35.38      8.58 o
  -4   0  15       27.08       43.87      7.13 o
  -3   0  15      200.37      207.99     16.05 o
  -2   0  15      560.12      533.73     16.47 o
  -1   0  15       84.42       77.27      8.37 o
   0   0  15       17.62       25.17     11.79 o
   1   0  15        6.09        8.85      3.19 o
   2   0  15       97.43       94.50      5.08 o
   3   0  15       70.40       70.86      4.28 o
   4   0  15        0.00        2.82      2.30 o
  -5   1  15       76.17       81.93     11.61 o
  -4   1  15      155.96      169.32     12.17 o
  -3   1  15       12.85        9.92      4.29 o
  -2   1  15      187.61      183.77     11.27 o
  -1   1  15       55.94       69.17     11.33 o
   0   1  15       76.82       83.60      9.28 o
   1   1  15        7.94        8.05      4.99 o
   2   1  15       25.01       33.88      4.77 o
   3   1  15      114.44      104.89      6.37 o
   4   1  15       38.53       33.16      4.08 o
  -5   2  15        6.44       -2.50      6.74 o
  -4   2  15       86.79       93.15      9.32 o
  -3   2  15       77.21       84.13      7.58 o
  -2   2  15        0.05        2.75      4.24 o
  -1   2  15       21.77       11.80      4.56 o
   0   2  15      106.20      100.32     10.45 o
   1   2  15      297.46      274.90     14.53 o
   2   2  15      100.81      101.75     18.74 o
   3   2  15        9.19       11.38      4.53 o
   4   2  15       19.89       19.17      4.56 o
  -5   3  15       31.36       33.06      8.73 o
  -4   3  15        8.70        0.92      4.85 o
  -3   3  15       69.79       63.22      6.71 o
  -2   3  15       28.72       33.39      6.20 o
  -1   3  15      117.66      115.03      9.59 o
   0   3  15       30.99       23.10      6.74 o
   1   3  15      158.87      143.64     15.16 o
   2   3  15      161.93      173.68     11.12 o
   3   3  15        9.50        6.37      4.75 o
  -5   4  15       24.57       27.78      9.43 o
  -4   4  15        0.45       -0.97      4.85 o
  -3   4  15        0.01        0.09      4.85 o
  -2   4  15        2.38       -3.78      4.14 o
  -1   4  15      201.70      182.64     12.24 o
   0   4  15      189.10      190.54     16.17 o
   1   4  15        9.66        4.87     12.13 o
   2   4  15        9.57        1.48      4.61 o
   3   4  15        4.80        3.30      5.23 o
  -4   5  15        8.57        6.48      5.81 o
  -3   5  15       72.56       80.51     12.95 o
  -2   5  15       63.61       77.03      8.68 o
  -1   5  15        5.96       -1.33      5.03 o
   0   5  15      152.72      158.14     14.00 o
   1   5  15       54.23       54.33     11.12 o
   2   5  15        2.15        3.57      4.92 o
  -4   6  15        1.28       14.26      7.58 o
  -3   6  15        9.15        2.63      7.58 o
  -2   6  15       50.06       39.98      7.64 o
  -1   6  15       12.64        2.03      5.81 o
   0   6  15        6.86       -5.39      5.72 o
   1   6  15        4.62       -7.28      7.75 o
  -2   7  15       32.29       17.52      7.85 o
  -1   7  15       14.52       20.97     10.11 o
   0   7  15        9.85        7.41      7.85 o
   1 -14  16        5.95        6.59      6.62 o
  -1 -13  16       12.55       -3.93      6.80 o
   0 -13  16        1.00        6.88      8.42 o
   1 -13  16       36.70       46.67      9.77 o
   2 -13  16       31.91       31.99      6.90 o
   3 -13  16        0.04       -3.20      3.20 o
  -2 -12  16       10.49       18.13      9.10 o
  -1 -12  16        3.39        0.82      6.31 o
   0 -12  16       15.77       13.21     12.13 o
   1 -12  16        6.10        7.04      5.05 o
   2 -12  16       31.23       34.16      5.54 o
   3 -12  16        2.40        5.01      3.26 o
   4 -12  16        0.35        0.99      3.11 o
  -3 -11  16        4.67        5.47      6.44 o
  -2 -11  16        2.03        9.64      7.85 o
  -1 -11  16       15.59       22.83      7.58 o
   0 -11  16      133.85      161.12     13.57 o
   1 -11  16       19.01       26.74      5.60 o
   2 -11  16        0.08        1.11      3.02 o
   3 -11  16        6.50        3.10      2.08 o
   4 -11  16        1.04       -0.85      1.85 o
  -3 -10  16      118.66      110.37     11.02 o
  -2 -10  16       40.71       50.52      9.76 o
  -1 -10  16        0.00        3.37      6.19 o
   0 -10  16      114.08      119.23      9.56 o
   1 -10  16      117.44      100.89      7.21 o
   2 -10  16       21.53       26.21      3.35 o
   3 -10  16        3.18        7.99      1.83 o
   4 -10  16        3.63        3.92      1.96 o
  -4  -9  16        0.03       -1.93      7.10 o
  -3  -9  16       12.74        8.14      5.81 o
  -2  -9  16      310.11      300.86     14.20 o
  -1  -9  16      156.06      164.71     17.18 o
   0  -9  16        1.21        2.87      3.68 o
   1  -9  16       37.59       34.85      6.79 o
   2  -9  16       10.36       12.23      2.41 o
   3  -9  16       55.16       57.40      2.69 o
   4  -9  16        7.75       11.40      2.16 o
   5  -9  16        1.07       -0.37      1.49 o
  -4  -8  16      174.42      173.61     16.43 o
  -3  -8  16      108.11      130.48     11.27 o
  -2  -8  16      123.63      143.05     10.73 o
  -1  -8  16      218.56      209.82      9.85 o
   0  -8  16       58.39       68.05      6.05 o
   1  -8  16       47.10       58.94      5.08 o
   2  -8  16       18.51       20.78      2.18 o
   3  -8  16       28.31       28.24      2.00 o
   4  -8  16       46.27       52.41      2.97 o
   5  -8  16        0.24        2.76      1.49 o
  -4  -7  16      283.88      332.20     34.62 o
  -3  -7  16      534.32      536.02     26.28 o
  -2  -7  16       47.48       55.65      7.10 o
  -1  -7  16       35.24       36.67      5.13 o
   0  -7  16      101.04       98.27      6.96 o
   1  -7  16      238.26      250.97      6.59 o
   2  -7  16      256.93      270.17      4.99 o
   3  -7  16        0.52       -1.05      1.31 o
   4  -7  16       57.13       51.12      3.01 o
   5  -7  16        4.77        2.30      1.54 o
  -5  -6  16       58.60       51.57      8.33 o
  -4  -6  16        1.64        0.03      4.73 o
  -3  -6  16      325.35      336.71     12.38 o
  -2  -6  16      152.11      146.53      7.71 o
  -1  -6  16      202.91      197.48     14.13 o
   0  -6  16       57.76       59.83      5.79 o
   1  -6  16        4.88        6.03      2.30 o
   2  -6  16      206.37      213.59      4.45 o
   3  -6  16       24.06       27.38      2.05 o
   4  -6  16        0.08        1.78      1.67 o
   5  -6  16        0.40        0.91      1.54 o
  -5  -5  16      165.83      162.01     15.50 o
  -4  -5  16      304.31      341.40     17.12 o
  -3  -5  16        4.13       -1.23      3.63 o
  -2  -5  16        0.12       -2.86      2.86 o
  -1  -5  16      209.25      209.12     13.62 o
   0  -5  16      525.46      481.16     14.65 o
   1  -5  16      112.51      100.88      4.39 o
   2  -5  16       42.12       47.58      2.60 o
   3  -5  16       43.10       40.98      2.37 o
   4  -5  16        5.84        8.89      1.94 o
   5  -5  16        0.11        3.65      1.71 o
  -5  -4  16       90.92      109.04     10.99 o
  -4  -4  16      152.62      149.54     15.85 o
  -3  -4  16      202.52      198.63     14.42 o
  -2  -4  16      240.92      226.04     12.56 o
  -1  -4  16       10.96       11.72      3.78 o
   0  -4  16      370.25      369.05     12.71 o
   1  -4  16      376.73      396.63      7.82 o
   2  -4  16       12.26       12.89      1.76 o
   3  -4  16        1.31       -0.54      1.43 o
   4  -4  16        0.03        1.61      1.74 o
   5  -4  16       22.26       20.77      3.06 o
  -5  -3  16       15.90       11.50      4.97 o
  -4  -3  16       23.88       14.74      5.81 o
  -3  -3  16        1.57       -0.72      4.10 o
  -2  -3  16      528.84      502.68     16.08 o
  -1  -3  16      525.06      497.91     15.27 o
   0  -3  16        0.07        1.01      4.29 o
   1  -3  16       61.87       59.56      4.07 o
   2  -3  16        4.93        7.58      1.67 o
   3  -3  16       51.78       47.42      3.14 o
   4  -3  16       27.17       29.10      2.29 o
   5  -3  16        4.89        6.05      1.99 o
  -5  -2  16       50.34       55.44      7.40 o
  -4  -2  16      214.54      206.56     17.08 o
  -3  -2  16      261.10      245.71     13.52 o
  -2  -2  16       56.07       54.26      7.70 o
  -1  -2  16      324.31      344.49     12.96 o
   0  -2  16       55.61       57.28      8.10 o
   1  -2  16       14.58       10.74      3.79 o
   2  -2  16        2.69        0.63      1.97 o
   3  -2  16       85.67      105.63      3.98 o
   4  -2  16       74.49       72.04      3.46 o
  -5  -1  16       35.12       27.97      8.58 o
  -4  -1  16      101.40      102.94     10.60 o
  -3  -1  16      251.94      261.81     11.92 o
  -2  -1  16       56.71       61.39      7.37 o
  -1  -1  16       35.57       24.03      5.25 o
   0  -1  16       62.78       68.79      8.33 o
   1  -1  16      253.55      278.33     10.89 o
   2  -1  16      323.82      329.86      9.19 o
   3  -1  16       36.28       37.76      3.48 o
   4  -1  16       18.05       12.15      2.66 o
  -5   0  16      113.48      136.39     14.29 o
  -4   0  16       11.98       18.66      5.75 o
  -3   0  16      126.95      141.13      9.42 o
  -2   0  16      218.10      220.62     12.69 o
  -1   0  16       99.91       94.34     12.07 o
   0   0  16      167.34      152.91     12.14 o
   1   0  16        1.26        2.41      5.39 o
   2   0  16      249.64      291.65     10.50 o
   3   0  16      110.15      119.33      7.38 o
   4   0  16        0.06       -1.40      3.11 o
  -5   1  16      122.81      135.13     16.17 o
  -4   1  16      117.97      134.27     11.51 o
  -3   1  16        1.04        7.20      4.61 o
  -2   1  16        0.19       -1.63      3.84 o
  -1   1  16       17.33       16.98      5.18 o
   0   1  16      379.26      324.46     20.55 o
   1   1  16      216.25      206.67     14.05 o
   2   1  16        9.37        8.82      6.05 o
   3   1  16       18.16        9.72      4.09 o
  -5   2  16       23.91       27.60     21.23 o
  -4   2  16       32.43       37.44      7.37 o
  -3   2  16       47.29       42.67      7.16 o
  -2   2  16      195.86      195.08     24.86 o
  -1   2  16       84.68       93.91      8.50 o
   0   2  16      118.35      109.43     11.32 o
   1   2  16      303.24      346.12     18.19 o
   2   2  16       59.67       55.16      7.26 o
   3   2  16        1.03        0.00      3.85 o
  -4   3  16        5.88        6.99      5.64 o
  -3   3  16        1.99       -0.06      4.96 o
  -2   3  16      124.35      130.50     10.88 o
  -1   3  16      193.03      181.70     12.19 o
   0   3  16        4.02       -4.51      4.51 o
   1   3  16       23.30        6.06     15.16 o
   2   3  16       13.06       13.58      5.69 o
  -4   4  16       26.74       25.90      6.48 o
  -3   4  16       70.47      102.96     22.91 o
  -2   4  16        2.49       -4.99      6.10 o
  -1   4  16      116.22       89.22     11.88 o
   0   4  16       40.07       49.34      9.05 o
   1   4  16       12.04        4.64     13.14 o
   2   4  16        8.83        5.32      6.74 o
  -3   5  16      125.86      129.09     14.05 o
  -2   5  16       19.01       17.12      6.90 o
  -1   5  16       11.52        2.38      6.62 o
   0   5  16        7.43        8.16      6.31 o
   1   5  16       19.29       16.48      7.37 o
  -2   6  16       26.72       20.18      7.26 o
  -1   6  16        0.10        4.24     10.44 o
   0   6  16        8.74       -2.26      6.06 o
   0 -13  17        2.14       -4.72      5.94 o
   1 -13  17       25.51       16.72      7.58 o
   2 -13  17        9.66        3.05     12.80 o
  -1 -12  17       87.45       85.79     12.36 o
   0 -12  17       10.74        8.81      7.10 o
   1 -12  17        3.04       10.78      6.19 o
   2 -12  17        4.73        0.98      4.69 o
   3 -12  17        0.38       -1.95      4.21 o
  -2 -11  17       11.72       12.17      7.93 o
  -1 -11  17       98.34       94.69     24.93 o
   0 -11  17       49.89       49.68      7.26 o
   1 -11  17        1.05       -2.83      4.40 o
   2 -11  17        6.10       13.08      3.88 o
   3 -11  17        2.35        0.80      2.86 o
   4 -11  17        7.00        4.11      2.48 o
  -3 -10  17      246.16      287.79     33.50 o
  -2 -10  17      217.04      242.43     18.56 o
  -1 -10  17        0.14       -5.66      5.66 o
   0 -10  17       20.92       23.54      5.81 o
   1 -10  17       17.93       15.46      4.77 o
   2 -10  17       57.74       63.75      5.27 o
   3 -10  17       45.90       50.72      4.10 o
   4 -10  17        3.56        0.90      1.89 o
  -3  -9  17       20.87       16.93      6.92 o
  -2  -9  17      190.70      185.33     15.72 o
  -1  -9  17       27.81       20.01      5.60 o
   0  -9  17       25.01       29.52      5.10 o
   1  -9  17        5.23        7.54      3.87 o
   2  -9  17       21.81       21.75      3.19 o
   3  -9  17       47.95       53.57      3.10 o
   4  -9  17        0.02        1.69      1.77 o
  -4  -8  17      138.90      185.32     17.63 o
  -3  -8  17      107.25      117.36     10.73 o
  -2  -8  17        7.08        9.31      4.50 o
  -1  -8  17        7.84        2.25      3.93 o
   0  -8  17      144.03      155.69      9.05 o
   1  -8  17      185.40      196.68     12.26 o
   2  -8  17        1.77        1.45      2.11 o
   3  -8  17       26.98       24.44      2.10 o
   4  -8  17        7.24        6.76      2.08 o
  -4  -7  17      163.52      174.46     21.90 o
  -3  -7  17      174.23      187.96     13.09 o
  -2  -7  17      149.63      141.46      9.18 o
  -1  -7  17      130.85      130.63      8.39 o
   0  -7  17        7.81        7.59      3.85 o
   1  -7  17      211.05      223.12      8.50 o
   2  -7  17       81.09       93.85      4.32 o
   3  -7  17        1.56       -0.33      1.44 o
   4  -7  17        1.26       -1.50      1.97 o
  -4  -6  17        3.46        1.20      6.42 o
  -3  -6  17       12.12       13.50      6.03 o
  -2  -6  17       10.33        5.90      4.23 o
  -1  -6  17      372.46      350.97     13.19 o
   0  -6  17      141.19      138.62      8.23 o
   1  -6  17       66.31       64.62      5.32 o
   2  -6  17       49.43       42.53      2.77 o
   3  -6  17        1.21        1.82      1.53 o
   4  -6  17       12.32       15.76      2.24 o
  -4  -5  17       83.84       86.20     15.08 o
  -3  -5  17      224.44      234.04     12.18 o
  -2  -5  17       84.30       93.24      8.88 o
  -1  -5  17      278.10      285.92     11.86 o
   0  -5  17      317.32      353.51     12.71 o
   1  -5  17        7.65        2.65      2.52 o
   2  -5  17        2.41        4.96      2.01 o
   3  -5  17        0.01       -0.75      1.52 o
   4  -5  17       46.35       47.36      3.17 o
  -5  -4  17        4.48        5.34      6.13 o
  -4  -4  17        1.55        3.30      4.84 o
  -3  -4  17      298.05      295.22     14.74 o
  -2  -4  17      387.47      377.79     15.31 o
  -1  -4  17        0.69        0.09      4.63 o
   0  -4  17       38.48       36.09      5.70 o
   1  -4  17       64.72       76.53      5.90 o
   2  -4  17      133.76      130.05      5.17 o
   3  -4  17      159.14      165.42      4.60 o
   4  -4  17        0.82       -1.23      1.39 o
  -5  -3  17       38.07       37.34      6.77 o
  -4  -3  17      173.72      155.19     13.86 o
  -3  -3  17        8.37        2.78      4.85 o
  -2  -3  17      260.36      251.83     13.58 o
  -1  -3  17      217.53      247.05     14.96 o
   0  -3  17       59.87       61.30      8.10 o
   1  -3  17       57.39       59.42      5.63 o
   2  -3  17       18.28       23.55      3.06 o
   3  -3  17      185.01      210.92      5.80 o
   4  -3  17       29.45       28.51      2.58 o
  -5  -2  17       21.30       17.09      7.25 o
  -4  -2  17      322.04      386.20     23.05 o
  -3  -2  17      144.32      151.74     16.55 o
  -2  -2  17       25.28       29.45      6.22 o
  -1  -2  17       19.28       24.24      8.09 o
   0  -2  17       89.62       87.86     20.89 o
   1  -2  17      410.35      403.34     16.43 o
   2  -2  17       82.74       76.07      6.68 o
   3  -2  17       29.71       31.13      3.64 o
   4  -2  17       15.09       15.65      2.89 o
  -5  -1  17       24.23       32.35      9.05 o
  -4  -1  17      104.39      116.33     12.61 o
  -3  -1  17      148.96      173.59     12.13 o
  -2  -1  17       90.59       84.76      8.50 o
  -1  -1  17      344.34      375.08     19.21 o
   0  -1  17       12.27        7.16      5.66 o
   1  -1  17      204.82      205.63     13.57 o
   2  -1  17      298.92      322.51     10.81 o
   3  -1  17       14.47       19.36      3.95 o
   4  -1  17        0.51       -3.24      3.46 o
  -5   0  17       60.17       68.81     11.67 o
  -4   0  17        4.70       18.58      6.32 o
  -3   0  17        7.63       -4.55      4.55 o
  -2   0  17       55.20       44.70      6.69 o
  -1   0  17      356.85      358.51     17.39 o
   0   0  17      231.08      224.36     15.23 o
   1   0  17        9.14       10.11      6.74 o
   2   0  17       51.33       54.09      6.94 o
   3   0  17       15.39       10.16      3.94 o
  -4   1  17       77.94       68.86     11.46 o
  -3   1  17      141.46      159.51     12.01 o
  -2   1  17       77.74       83.89      8.89 o
  -1   1  17       56.75       53.06      8.76 o
   0   1  17      290.43      280.97     15.48 o
   1   1  17       35.95       29.21     13.14 o
   2   1  17       14.37        5.44      5.10 o
   3   1  17        1.38        2.50      4.99 o
  -4   2  17        2.58       -3.87      5.52 o
  -3   2  17       70.91       95.02      9.98 o
  -2   2  17      364.19      368.14     18.78 o
  -1   2  17       11.08        7.49      6.31 o
   0   2  17       27.02       18.52      7.37 o
   1   2  17       27.06       30.26      7.85 o
   2   2  17       36.34       43.85      6.47 o
  -4   3  17       96.72      108.71     11.15 o
  -3   3  17        3.71       -0.22      6.31 o
  -2   3  17      176.74      170.21     12.55 o
  -1   3  17      102.38       92.25     24.93 o
   0   3  17        0.62       -0.08      5.94 o
   1   3  17       13.21       11.14      9.10 o
   2   3  17        0.87       -3.96      7.08 o
  -3   4  17       30.13       27.59      8.76 o
  -2   4  17        0.28       -3.55      5.57 o
  -1   4  17        8.20        9.37      6.96 o
   0   4  17        0.82       -4.61      6.14 o
   1   4  17       57.97       66.41     10.24 o
  -2   5  17       14.20       13.37      6.69 o
  -1   5  17       33.39       33.56      9.69 o
   0   5  17        2.95        4.07      6.90 o
  -1 -12  18       55.88       55.67     10.71 o
   0 -12  18        0.34        2.87      6.42 o
   1 -12  18        0.84        4.42      5.94 o
   2 -12  18        0.03       -0.64      4.69 o
  -2 -11  18       12.81       14.77      8.54 o
  -1 -11  18        8.00        2.21      6.90 o
   0 -11  18        3.43        3.27      6.14 o
   1 -11  18       33.74       27.17      7.37 o
   2 -11  18       23.76       31.57      4.86 o
   3 -11  18        2.99       -0.30      4.21 o
  -2 -10  18       64.22       66.28     10.93 o
  -1 -10  18       46.22       64.84     10.68 o
   0 -10  18       15.45       12.36      5.64 o
   1 -10  18       15.07       15.92      8.27 o
   2 -10  18       57.52       58.27      5.84 o
   3 -10  18        3.08        3.48      2.71 o
  -3  -9  18        1.61       -5.53      6.32 o
  -2  -9  18        0.06        2.99      6.31 o
  -1  -9  18       18.31       11.23      6.09 o
   0  -9  18      116.58      117.70      8.95 o
   1  -9  18        4.83        2.74      3.87 o
   2  -9  18       54.26       46.44      4.76 o
   3  -9  18       11.21        9.81      3.97 o
   4  -9  18        0.06       -1.32      1.88 o
  -3  -8  18       59.81       61.33      8.82 o
  -2  -8  18      103.65      104.84     12.62 o
  -1  -8  18        1.74        2.49      3.99 o
   0  -8  18      234.82      237.14     11.20 o
   1  -8  18       98.90       83.89      6.91 o
   2  -8  18        1.71       -1.59      2.93 o
   3  -8  18        0.01        1.56      3.06 o
   4  -8  18        0.06       -0.39      1.88 o
  -4  -7  18        0.70        2.85      7.37 o
  -3  -7  18       12.11       -0.67      7.47 o
  -2  -7  18      320.10      337.04     18.09 o
  -1  -7  18      160.99      163.54      9.58 o
   0  -7  18       16.60        8.78      6.71 o
   1  -7  18       26.29       19.74      4.21 o
   2  -7  18       14.16        9.63      2.85 o
   3  -7  18       38.13       39.56      3.20 o
   4  -7  18       32.85       35.04      3.05 o
  -4  -6  18       76.13       84.77     17.18 o
  -3  -6  18       70.74       82.99      8.33 o
  -2  -6  18       64.77       44.26      9.28 o
  -1  -6  18      240.01      247.01     12.58 o
   0  -6  18       60.69       55.01      6.06 o
   1  -6  18       15.21       10.18      6.95 o
   2  -6  18        1.09        1.37      3.03 o
   3  -6  18       22.58       25.30      2.65 o
   4  -6  18       64.48       70.21      3.87 o
  -4  -5  18       88.05       89.42     10.49 o
  -3  -5  18      343.53      365.06     13.80 o
  -2  -5  18       55.12       61.98     14.77 o
  -1  -5  18       75.87       91.26      8.39 o
   0  -5  18       51.21       55.14      6.06 o
   1  -5  18      104.55      105.47      7.39 o
   2  -5  18      169.06      168.91      7.32 o
   3  -5  18       12.31       10.87      2.25 o
   4  -5  18       21.38       22.32      2.69 o
  -4  -4  18        0.44       -1.78      5.62 o
  -3  -4  18      255.39      238.31     14.77 o
  -2  -4  18      226.87      234.88     15.32 o
  -1  -4  18      102.56      100.73      8.52 o
   0  -4  18      202.28      196.63     31.33 o
   1  -4  18        2.20       -3.46      3.46 o
   2  -4  18      158.66      169.07      8.52 o
   3  -4  18      106.80      116.08      4.82 o
   4  -4  18        1.03        0.93      1.60 o
  -4  -3  18       89.06      107.59     14.49 o
  -3  -3  18        3.83       -2.30      5.18 o
  -2  -3  18        0.46        6.54      4.92 o
  -1  -3  18      117.80      124.48     12.80 o
   0  -3  18      433.64      475.59     46.16 o
   1  -3  18       59.84       46.69      6.43 o
   2  -3  18       38.49       42.05      5.04 o
   3  -3  18       54.71       56.80      4.64 o
   4  -3  18        6.13        8.17      2.63 o
  -4  -2  18       67.50       82.67     21.56 o
  -3  -2  18      170.97      182.05     12.84 o
  -2  -2  18      213.04      200.67     26.01 o
  -1  -2  18        7.52        0.73      7.41 o
   0  -2  18      213.59      235.75     27.97 o
   1  -2  18      295.62      309.34     12.62 o
   2  -2  18       17.21       15.99      4.20 o
   3  -2  18        5.65        1.26      5.10 o
  -4  -1  18        2.13       -4.38      5.72 o
  -3  -1  18        9.35       15.54      6.03 o
  -2  -1  18      299.90      297.68     15.05 o
  -1  -1  18      445.62      444.13     19.77 o
   0  -1  18        2.35       -3.31      5.18 o
   1  -1  18       49.81       53.98     11.12 o
   2  -1  18       20.44       15.10      5.12 o
   3  -1  18       35.04       39.70      5.31 o
  -4   0  18       81.07       69.69     11.91 o
  -3   0  18      161.98      158.50     12.58 o
  -2   0  18       35.40       38.14      6.94 o
  -1   0  18      377.81      420.28     19.52 o
   0   0  18      117.13      119.14     11.88 o
   1   0  18        0.69       -2.63      5.18 o
   2   0  18        0.27        4.20      4.46 o
   3   0  18       12.66        9.10      5.24 o
  -4   1  18       42.06       50.67      9.97 o
  -3   1  18      250.25      250.36     15.29 o
  -2   1  18       26.42       20.21      6.30 o
  -1   1  18        7.49       14.87      6.90 o
   0   1  18       44.79       37.90     10.78 o
   1   1  18        4.74        4.94      5.66 o
   2   1  18       80.10       78.59     10.78 o
  -3   2  18       37.36       26.17      8.23 o
  -2   2  18       81.32       86.86     14.28 o
  -1   2  18       71.99       67.72     10.71 o
   0   2  18       48.11       37.64      8.33 o
   1   2  18        0.17       -1.26      5.66 o
   2   2  18       74.44       76.14     15.16 o
  -3   3  18        0.28        8.83      7.08 o
  -2   3  18        3.25        1.99      5.28 o
  -1   3  18       29.48       25.36      7.77 o
   0   3  18       69.06       64.83     10.71 o
   1   3  18       18.84        7.75      6.67 o
  -2   4  18       77.50       99.35     17.86 o
  -1   4  18       36.26       45.33     14.49 o
  -1 -11  19       20.62        2.52      7.37 o
   0 -11  19        2.36       -4.74      6.42 o
   1 -11  19       66.85       62.26      9.02 o
   2 -11  19        8.27        0.75      4.59 o
  -2 -10  19       18.22       22.88      9.02 o
  -1 -10  19      119.03      139.34     11.63 o
   0 -10  19       15.37       18.49      6.20 o
   1 -10  19       24.83       13.12      5.28 o
   2 -10  19        5.18       -2.58      3.89 o
   3 -10  19        0.98       -0.26      5.73 o
  -2  -9  19        2.19        2.34     10.44 o
  -1  -9  19       92.30       84.86     12.38 o
   0  -9  19       81.46       91.92      7.89 o
   1  -9  19        7.92       18.99      5.06 o
   2  -9  19        0.95       10.14      3.83 o
   3  -9  19        0.61       -0.46      2.79 o
  -3  -8  19      123.53      132.62     15.23 o
  -2  -8  19      145.97      146.90     14.75 o
  -1  -8  19        8.26        0.91      4.94 o
   0  -8  19       55.79       57.04      6.78 o
   1  -8  19       22.20       16.39      4.80 o
   2  -8  19       40.09       40.58      6.71 o
   3  -8  19       23.77       23.66      3.69 o
  -3  -7  19       16.02       11.13      7.71 o
  -2  -7  19      206.43      217.10     17.39 o
  -1  -7  19      130.60      141.66      9.24 o
   0  -7  19       26.91       14.38      4.95 o
   1  -7  19       46.68       53.56      5.93 o
   2  -7  19       19.48       16.79      3.87 o
   3  -7  19       44.71       46.70      7.26 o
  -3  -6  19       42.56       50.69      8.07 o
  -2  -6  19        2.32        2.67      6.80 o
  -1  -6  19       16.60       18.36      5.54 o
   0  -6  19      142.66      146.37      9.14 o
   1  -6  19      214.13      237.13     11.07 o
   2  -6  19        2.36       -1.01      3.37 o
   3  -6  19       32.74       28.31      4.61 o
  -3  -5  19       89.44       81.93      8.53 o
  -2  -5  19      224.52      265.86     18.58 o
  -1  -5  19      122.62      132.40     13.10 o
   0  -5  19        8.01        6.33      4.89 o
   1  -5  19      223.00      238.84     16.91 o
   2  -5  19      101.99      109.19      7.24 o
   3  -5  19        1.90       -0.62      2.48 o
  -4  -4  19        8.34       10.29      8.14 o
  -3  -4  19        0.34       -0.57      5.91 o
  -2  -4  19       85.13       97.67     16.51 o
  -1  -4  19      361.70      370.09     18.34 o
   0  -4  19      224.15      227.08     16.17 o
   1  -4  19        8.27        4.83      4.73 o
   2  -4  19       31.94       29.21      4.76 o
   3  -4  19       11.51        8.53      3.54 o
  -4  -3  19       57.33       65.50     11.41 o
  -3  -3  19      145.46      165.78     12.94 o
  -2  -3  19      102.20      103.24     13.10 o
  -1  -3  19      144.81      163.10     14.53 o
   0  -3  19      342.50      380.79     17.63 o
   1  -3  19       82.68       84.87      8.44 o
   2  -3  19        0.93        0.20      3.45 o
   3  -3  19        2.83        4.51      3.62 o
  -4  -2  19        0.04       -5.94      5.94 o
  -3  -2  19      159.86      142.77     12.16 o
  -2  -2  19      316.06      334.59     18.09 o
  -1  -2  19        4.23        3.80      5.94 o
   0  -2  19       33.07       30.61      7.75 o
   1  -2  19       72.50       74.52      8.00 o
   2  -2  19       13.95       11.25      5.46 o
   3  -2  19       39.30       44.57      5.52 o
  -3  -1  19        0.40       -1.04      7.71 o
  -2  -1  19      130.83      157.10     15.00 o
  -1  -1  19      129.84      138.72     13.82 o
   0  -1  19      111.34       98.46     11.19 o
   1  -1  19       29.91       42.62     12.13 o
   2  -1  19        6.54        6.74      5.24 o
  -3   0  19       61.45       49.21      8.00 o
  -2   0  19        1.74       -2.36      6.67 o
  -1   0  19        7.07       -1.72      5.18 o
   0   0  19      124.04      133.21     22.24 o
   1   0  19       91.07       89.46     10.45 o
   2   0  19        6.19        6.15      6.40 o
  -3   1  19       29.29       34.15     11.65 o
  -2   1  19       23.68       26.99      8.33 o
  -1   1  19      131.02      157.71     15.00 o
   0   1  19       11.01        1.47      6.42 o
   1   1  19       12.27       10.86      6.31 o
  -2   2  19        0.17       -2.70      6.14 o
  -1   2  19       94.99      110.50     13.48 o
   0   2  19      124.99      123.73     12.87 o
   0 -10  20       34.00       28.80      8.33 o
   1 -10  20        1.77        4.81      4.85 o
  -1  -9  20        7.85        1.57      5.84 o
   0  -9  20       24.68       26.68      8.09 o
   1  -9  20       63.40       53.44      7.26 o
   2  -9  20       56.38       71.24      6.98 o
  -2  -8  20       59.10       43.28     10.17 o
  -1  -8  20      128.28      115.19     13.05 o
   0  -8  20       35.15       28.87      5.76 o
   1  -8  20       23.62       12.26      5.75 o
   2  -8  20       79.57       68.56      6.85 o
  -2  -7  20        3.62       -1.71      7.10 o
  -1  -7  20      122.10      125.81     10.63 o
   0  -7  20      155.41      171.48     10.26 o
   1  -7  20       33.96       39.28      6.02 o
   2  -7  20       20.17       17.42      7.65 o
  -3  -6  20       84.02       78.43     21.90 o
  -2  -6  20       93.61       96.68     12.84 o
  -1  -6  20        3.37        4.58      5.28 o
   0  -6  20      164.15      169.89     11.69 o
   1  -6  20      170.82      189.17     14.97 o
   2  -6  20       23.92       34.17      5.57 o
   3  -6  20        0.63        3.83      4.36 o
  -3  -5  20       33.45       29.75      7.05 o
  -2  -5  20      224.28      213.03     17.39 o
  -1  -5  20      200.48      218.22     18.87 o
   0  -5  20        5.07        4.97      5.42 o
   1  -5  20       21.76       12.90      5.34 o
   2  -5  20       49.99       54.77      6.21 o
  -3  -4  20       22.39       11.77      6.30 o
  -2  -4  20       33.24       23.41      8.25 o
  -1  -4  20      141.58      169.79     15.44 o
   0  -4  20       77.00       73.97     10.24 o
   1  -4  20       63.96       57.68      7.72 o
   2  -4  20        2.94        4.82      4.69 o
  -3  -3  20      135.00      139.82     12.17 o
  -2  -3  20       32.45       29.08      9.02 o
  -1  -3  20        9.23        4.18      7.10 o
   0  -3  20       24.60       16.47      7.58 o
   1  -3  20      164.16      170.66     14.97 o
   2  -3  20       59.80       65.89     18.19 o
  -3  -2  20       33.82       34.68      8.31 o
  -2  -2  20       74.29       83.09     12.14 o
  -1  -2  20       43.48       39.44     13.14 o
   0  -2  20      129.68      138.20     15.50 o
   1  -2  20        3.67        4.41      5.98 o
   2  -2  20       14.31        3.96      5.66 o
  -3  -1  20        6.96        8.34      6.74 o
  -2  -1  20        0.03       -6.67      6.67 o
  -1  -1  20       22.47       16.98      7.37 o
   0  -1  20      150.32      159.09     14.27 o
   1  -1  20       64.21       55.87     21.23 o
  -2   0  20       82.58       80.65     12.14 o
  -1   0  20       23.55        7.67      7.75 o
   0   0  20       23.95       23.67     12.80 o
   1   0  20       64.19       65.05      9.76 o
  -1   1  20       47.45       36.15     15.16 o
  -1  -8  21      129.32      133.32     14.27 o
   0  -8  21       35.50       35.45      7.08 o
   1  -8  21       11.51        1.35      5.72 o
  -1  -7  21       56.59       55.97      8.27 o
   0  -7  21       67.03       58.90      7.13 o
   1  -7  21       14.24       16.20      6.62 o
  -2  -6  21       75.44       72.89     11.61 o
  -1  -6  21        1.10        3.13      5.52 o
   0  -6  21       14.60       10.33      6.09 o
   1  -6  21       20.34       11.77      6.14 o
  -2  -5  21       53.34       43.77     10.24 o
  -1  -5  21       60.06       59.73     10.48 o
   0  -5  21       33.25       33.02      8.58 o
   1  -5  21       48.46       69.00     18.53 o
  -2  -4  21        7.81       -3.52     15.50 o
  -1  -4  21        6.53        7.77      7.10 o
   0  -4  21       37.80       39.12     14.49 o
   1  -4  21      101.04       93.00     10.65 o
  -2  -3  21       81.21       81.41     22.57 o
  -1  -3  21       65.17       55.73     13.14 o
   0  -3  21        0.02       -5.01      5.94 o
   1  -3  21       52.35       60.99     13.48 o
  -1  -2  21      114.94      134.12     16.85 o
   0  -2  21       24.02       11.18      9.43 o
 
